# Supplementary material for: MYCN upregulates the transsulfuration pathway to suppress the ferroptotic vulnerability in MYCN-amplified neuroblastoma
Source: Cell Stress. 2022 Jan 17;6(2):21–9. doi: 10.15698/cst2022.02.264 (PMC8802432; doi:10.15698/cst2022.02.264)
Supplement: Supplementary file 1 [file ces-06-021-s01.xlsx]

## Sheet: Mass Spec Data
	Mass Spec Data from UVA
	Table S1
#	Visible?	Starred?	Identified Proteins (7406/7642)	Accession Number	Alternate ID	Molecular Weight	Protein Grouping Ambiguity	ANOVA Test (p-value): (p < 0.05)	Quantitative Variance	Quantitative Profile	Taxonomy	biological adhesion	biological regulation	cell killing	cellular process	developmental process	establishment of localization	growth	immune system process	localization	locomotion	metabolic process	multi-organism process	multicellular organismal process	pigmentation	reproduction	reproductive process	response to stimulus	rhythmic process	viral process	Golgi apparatus	cytoplasm	cytoskeleton	endoplasmic reticulum	endosome	extracellular region	intracellular organelle	membrane	mitochondrion	nucleus	organelle membrane	organelle part	plasma membrane	ribosome	antioxidant activity	transport	binding	catalytic activity	obsolete chaperone regulator activity
1	TRUE	Empty	Cluster of Actin, cytoplasmic 1 OS=Homo sapiens OX=9606 GN=ACTB PE=1 SV=1 (P60709)	P60709 [16]	ACTB	42 kDa	TRUE	0.016		GFP_treated low, GFP_untreated low, MCYN_treated high, MCYN_untreated high	Homo sapiens	platelet aggregation	Fc-gamma receptor signaling pathway involved in phagocytosis, ephrin receptor signaling pathway, negative regulation of protein binding, platelet aggregation, positive regulation of gene expression, epigenetic, positive regulation of norepinephrine uptake, regulation of cyclin-dependent protein serine/threonine kinase activity, regulation of norepinephrine uptake, regulation of protein localizati…		ATP-dependent chromatin remodeling, Fc-gamma receptor signaling pathway involved in phagocytosis, cell junction assembly, cell motility, cellular response to cytochalasin B, ephrin receptor signaling pathway, membrane organization, platelet aggregation, platelet degranulation, postsynaptic actin cytoskeleton organization, protein deubiquitination	substantia nigra development	Fc-gamma receptor signaling pathway involved in phagocytosis, platelet degranulation		Fc-gamma receptor signaling pathway involved in phagocytosis	Fc-gamma receptor signaling pathway involved in phagocytosis, cell motility, platelet degranulation	cell motility	protein deubiquitination		platelet aggregation, retina homeostasis, substantia nigra development				Fc-gamma receptor signaling pathway involved in phagocytosis, cellular response to cytochalasin B, ephrin receptor signaling pathway, platelet aggregation				cell cortex, cytoplasmic ribonucleoprotein granule, cytosol, dense body	postsynaptic actin cytoskeleton			blood microparticle, extracellular exosome, extracellular region, extracellular space	NuA4 histone acetyltransferase complex, cytoplasmic ribonucleoprotein granule, cytoskeleton, nuclear chromatin, nucleoplasm, nucleus, postsynaptic actin cytoskeleton	plasma membrane		NuA4 histone acetyltransferase complex, nuclear chromatin, nucleoplasm		NuA4 histone acetyltransferase complex, nuclear chromatin, nucleoplasm	plasma membrane				ATP binding, RNA polymerase II core promoter proximal region sequence-specific DNA binding, RNA polymerase II distal enhancer sequence-specific DNA binding, Tat protein binding, identical protein binding, kinesin binding, nitric-oxide synthase binding, nucleosomal DNA binding, nucleotide binding, protein kinase binding
2	TRUE	Empty	Cluster of Tubulin beta chain OS=Homo sapiens OX=9606 GN=TUBB PE=1 SV=2 (P07437)	P07437 [18]	TUBB	50 kDa	TRUE	0.0077		GFP_treated high, GFP_untreated low, MCYN_treated low, MCYN_untreated low	Homo sapiens		G-protein coupled receptor signaling pathway, modulation of synaptic transmission, negative regulation of microtubule polymerization, positive regulation of axon guidance, regulation of G2/M transition of mitotic cell cycle, regulation of synapse organization	natural killer cell mediated cytotoxicity	G-protein coupled receptor signaling pathway, G2/M transition of mitotic cell cycle, axon guidance, cell division, ciliary basal body docking, microtubule-based process, mitotic cell cycle, neuron differentiation, neuron migration, neutrophil degranulation, oocyte maturation, positive regulation of axon guidance, spindle assembly, spindle assembly involved in female meiosis	axon guidance, nervous system development, neuron differentiation, neuron migration, oocyte maturation, positive regulation of axon guidance	cytoskeleton-dependent intracellular transport, neutrophil degranulation		natural killer cell mediated cytotoxicity, neutrophil degranulation	cytoskeleton-dependent intracellular transport, neuron migration, neutrophil degranulation	axon guidance, neuron migration		oocyte maturation	axon guidance, neuron migration, oocyte maturation, positive regulation of axon guidance		oocyte maturation, spindle assembly involved in female meiosis	oocyte maturation, spindle assembly involved in female meiosis	G-protein coupled receptor signaling pathway, axon guidance, natural killer cell mediated cytotoxicity, neutrophil degranulation				azurophil granule lumen, cytoplasmic ribonucleoprotein granule, cytosol	axoneme, meiotic spindle, microtubule, microtubule cytoskeleton			extracellular exosome, extracellular vesicle	axoneme, azurophil granule lumen, cytoplasmic ribonucleoprotein granule, cytoskeleton, meiotic spindle, microtubule, microtubule cytoskeleton, nuclear envelope lumen, nucleus	integral component of membrane, membrane raft		nuclear envelope lumen, nucleus		axoneme, azurophil granule lumen, meiotic spindle, microtubule, nuclear envelope lumen					GTP binding, GTPase activating protein binding, MHC class I protein binding, calcium ion binding, double-stranded RNA binding, macromolecular complex binding, nucleotide binding, protein binding, protein domain specific binding, protein heterodimerization activity, ubiquitin protein ligase binding, unfolded protein binding	GTPase activity
3	TRUE	Empty	Neuroblast differentiation-associated protein AHNAK OS=Homo sapiens OX=9606 GN=AHNAK PE=1 SV=2	Q09666	AHNAK	629 kDa		< 0.00010		GFP_treated low, GFP_untreated low, MCYN_treated high, MCYN_untreated high	Homo sapiens		regulation of RNA splicing, regulation of voltage-gated calcium channel activity		protein oligomerization																	costamere, cytosol, lysosomal membrane	actin cytoskeleton			extracellular exosome	actin cytoskeleton, costamere, lysosomal membrane, nucleus	T-tubule, lysosomal membrane, membrane raft, plasma membrane, sarcolemma		nucleus	lysosomal membrane	costamere, lysosomal membrane	T-tubule, sarcolemma				RNA binding, S100 protein binding, cadherin binding
4	TRUE	Empty	Cluster of Vimentin OS=Homo sapiens OX=9606 GN=VIM PE=1 SV=4 (P08670)	P08670 [18]	VIM	54 kDa	TRUE	0.0052		GFP_treated low, GFP_untreated low, MCYN_treated high, MCYN_untreated high	Homo sapiens		SMAD protein signal transduction, cytokine-mediated signaling pathway, negative regulation of neuron projection development, positive regulation of collagen biosynthetic process, positive regulation of gene expression, positive regulation of translation, regulation of heart contraction, regulation of keratinocyte differentiation, regulation of mRNA stability		Bergmann glial cell differentiation, SMAD protein signal transduction, astrocyte development, cellular response to interferon-gamma, cellular response to lipopolysaccharide, cellular response to muramyl dipeptide, cornification, cytokine-mediated signaling pathway, intermediate filament cytoskeleton organization, intermediate filament organization, intermediate filament-based process, keratinizat…	Bergmann glial cell differentiation, astrocyte development, cornification, epithelial cell differentiation, hair follicle development, keratinization, lens fiber cell development, nail development, negative regulation of neuron projection development			cellular response to interferon-gamma				cellular response to lipopolysaccharide, viral process	Bergmann glial cell differentiation, astrocyte development, cornification, hair follicle development, keratinization, lens fiber cell development, muscle contraction, muscle filament sliding, nail development, negative regulation of neuron projection development				SMAD protein signal transduction, cellular response to interferon-gamma, cellular response to lipopolysaccharide, cellular response to muramyl dipeptide, cytokine-mediated signaling pathway		viral process		Z disc, cardiac myofibril, cytosol, peroxisome, phagocytic vesicle	cytoskeleton, intermediate filament, intermediate filament cytoskeleton, keratin filament			extracellular exosome	Z disc, cardiac myofibril, cytoskeleton, intermediate filament, intermediate filament cytoskeleton, keratin filament, nuclear matrix, nucleus, peroxisome, phagocytic vesicle	membrane, plasma membrane, sarcolemma		nuclear matrix, nucleus		Z disc, intermediate filament, keratin filament, nuclear matrix	plasma membrane, sarcolemma				cytoskeletal protein binding, double-stranded RNA binding, enzyme binding, identical protein binding, keratin filament binding, protein C-terminus binding, protein domain specific binding, scaffold protein binding
5	TRUE	Empty	Cluster of Heat shock protein HSP 90-beta OS=Homo sapiens OX=9606 GN=HSP90AB1 PE=1 SV=4 (P08238)	P08238 [8]	HSP90AB1	83 kDa	TRUE	0.016		GFP_treated high, GFP_untreated low, MCYN_treated high, MCYN_untreated high	Homo sapiens	virion attachment to host cell	Fc-gamma receptor signaling pathway involved in phagocytosis, negative regulation of cell cycle arrest, negative regulation of complement-dependent cytotoxicity, negative regulation of neuron apoptotic process, negative regulation of proteasomal protein catabolic process, negative regulation of proteasomal ubiquitin-dependent protein catabolic process, negative regulation of protein metabolic pro…		Fc-gamma receptor signaling pathway involved in phagocytosis, axon extension, cellular response to drug, cellular response to interleukin-4, cellular response to organic cyclic compound, central nervous system neuron axonogenesis, chaperone-mediated protein complex assembly, establishment of cell polarity, neutrophil degranulation, positive regulation of cell size, protein folding, supramolecular…	axon extension, central nervous system neuron axonogenesis, placenta development	Fc-gamma receptor signaling pathway involved in phagocytosis, neutrophil degranulation	axon extension	Fc-gamma receptor signaling pathway involved in phagocytosis, neutrophil degranulation	Fc-gamma receptor signaling pathway involved in phagocytosis, neutrophil degranulation		telomere maintenance via telomerase, xenobiotic metabolic process	virion attachment to host cell	axon extension, central nervous system neuron axonogenesis, placenta development		placenta development	placenta development	Fc-gamma receptor signaling pathway involved in phagocytosis, cellular response to drug, cellular response to interleukin-4, cellular response to organic cyclic compound, neutrophil degranulation, response to cocaine, response to drug, response to salt stress, response to unfolded protein, xenobiotic metabolic process		virion attachment to host cell		HSP90-CDC37 chaperone complex, cytosol, ficolin-1-rich granule lumen, lysosomal membrane, melanosome, mitochondrion, ooplasm, perinuclear region of cytoplasm, secretory granule lumen				extracellular exosome, extracellular region	COP9 signalosome, ficolin-1-rich granule lumen, lysosomal membrane, melanosome, mitochondrion, nucleoplasm, nucleus, secretory granule lumen	apical plasma membrane, basolateral plasma membrane, brush border membrane, lysosomal membrane, plasma membrane, sperm head plasma membrane	mitochondrion	COP9 signalosome, nucleoplasm	lysosomal membrane	COP9 signalosome, ficolin-1-rich granule lumen, lysosomal membrane, nucleoplasm, secretory granule lumen	apical plasma membrane, basolateral plasma membrane, brush border membrane, sperm head plasma membrane				ATP binding, ATP-dependent protein binding, CTP binding, DNA polymerase binding, GTP binding, MHC class II protein complex binding, TPR domain binding, UTP binding, cadherin binding, dATP binding, disordered domain specific binding, double-stranded RNA binding, drug binding, heat shock protein binding, histone deacetylase binding, histone methyltransferase binding, identical protein binding, ion …	ATPase activity, coupled
6	TRUE	Empty	Cluster of Heterogeneous nuclear ribonucleoprotein M OS=Homo sapiens OX=9606 GN=HNRNPM PE=1 SV=1 (A0A087X0X3)	A0A087X0X3 [6]	HNRNPM	78 kDa	TRUE	0.051		[]	Homo sapiens				mRNA splicing, via spliceosome							mRNA splicing, via spliceosome															nucleoplasm			nucleoplasm		nucleoplasm					RNA binding, protein binding
7	TRUE	Empty	60 kDa heat shock protein, mitochondrial OS=Homo sapiens OX=9606 GN=HSPD1 PE=1 SV=2	P10809	HSPD1	61 kDa		0.19		[]	Homo sapiens		MyD88-dependent toll-like receptor signaling pathway, activation of cysteine-type endopeptidase activity involved in apoptotic process, negative regulation of apoptotic process, negative regulation of apoptotic process in bone marrow, negative regulation of neuron apoptotic process, negative regulation of reactive oxygen species biosynthetic process, positive regulation of T cell activation, posi…		'de novo' protein folding, B cell proliferation, MyD88-dependent toll-like receptor signaling pathway, T cell activation, apoptotic mitochondrial changes, cellular response to heat, chaperone-mediated protein complex assembly, isotype switching to IgG isotypes, protein import into mitochondrial intermembrane space, protein refolding, viral process	isotype switching to IgG isotypes	protein import into mitochondrial intermembrane space		B cell cytokine production, B cell proliferation, MyD88-dependent toll-like receptor signaling pathway, T cell activation, isotype switching to IgG isotypes	protein import into mitochondrial intermembrane space		isotype switching to IgG isotypes, protein maturation	interaction with symbiont, response to lipopolysaccharide, viral process	B cell cytokine production, isotype switching to IgG isotypes				B cell cytokine production, MyD88-dependent toll-like receptor signaling pathway, cellular response to heat, isotype switching to IgG isotypes, response to ATP, response to activity, response to cocaine, response to cold, response to drug, response to estrogen, response to glucocorticoid, response to heat, response to hydrogen peroxide, response to hypoxia, response to ischemia, response to lipop…		viral process	Golgi apparatus	Golgi apparatus, coated vesicle, cytosol, early endosome, mitochondrial crista, mitochondrial inner membrane, mitochondrial matrix, mitochondrion, peroxisomal matrix, rough endoplasmic reticulum, secretory granule, zymogen granule		rough endoplasmic reticulum	early endosome	extracellular exosome, extracellular space	Golgi apparatus, coated vesicle, early endosome, mitochondrial crista, mitochondrial inner membrane, mitochondrial matrix, mitochondrion, peroxisomal matrix, rough endoplasmic reticulum, secretory granule, zymogen granule	clathrin-coated pit, lipopolysaccharide receptor complex, membrane raft, mitochondrial crista, mitochondrial inner membrane, plasma membrane	mitochondrial crista, mitochondrial inner membrane, mitochondrial matrix		mitochondrial crista, mitochondrial inner membrane	mitochondrial crista, mitochondrial inner membrane, mitochondrial matrix, peroxisomal matrix	plasma membrane				ATP binding, DNA replication origin binding, apolipoprotein A-I binding, chaperone binding, double-stranded RNA binding, high-density lipoprotein particle binding, insulin binding, lipopolysaccharide binding, nucleotide binding, p53 binding, protease binding, protein heterodimerization activity, single-stranded DNA binding, ubiquitin protein ligase binding, unfolded protein binding	ATPase activity, hydrolase activity
8	TRUE	Empty	Cluster of Heat shock cognate 71 kDa protein OS=Homo sapiens OX=9606 GN=HSPA8 PE=1 SV=1 (P11142)	P11142 [6]	HSPA8	71 kDa	TRUE	0.00019		GFP_treated high, GFP_untreated low, MCYN_treated high, MCYN_untreated high	Homo sapiens		cytokine-mediated signaling pathway, negative regulation of inclusion body assembly, negative regulation of supramolecular fiber organization, negative regulation of transcription, DNA-templated, positive regulation by host of viral genome replication, positive regulation of ATPase activity, positive regulation of G2/M transition of mitotic cell cycle, positive regulation of calcium-transporting …		ATP metabolic process, RNA splicing, cell differentiation, cellular response to heat, cellular response to starvation, cellular response to unfolded protein, chaperone mediated protein folding requiring cofactor, chaperone-mediated autophagy, chaperone-mediated autophagy translocation complex disassembly, chaperone-mediated protein folding, chaperone-mediated protein transport involved in chapero…	cell differentiation, spermatid development	chaperone-mediated protein transport involved in chaperone-mediated autophagy, clathrin coat disassembly, neutrophil degranulation, protein targeting to lysosome involved in chaperone-mediated autophagy, slow axonal transport		neutrophil degranulation	chaperone-mediated protein transport involved in chaperone-mediated autophagy, clathrin coat disassembly, neutrophil degranulation, protein targeting to lysosome involved in chaperone-mediated autophagy, slow axonal transport		ATP metabolic process, chaperone-mediated autophagy, chaperone-mediated protein transport involved in chaperone-mediated autophagy, late endosomal microautophagy, mRNA processing, mRNA splicing, via spliceosome, protein targeting to lysosome involved in chaperone-mediated autophagy	modulation by host of viral process, positive regulation by host of viral genome replication, spermatid development, spermatogenesis, viral process	spermatid development, spermatogenesis		male meiosis, male meiosis I, spermatid development, spermatogenesis	male meiosis, male meiosis I, spermatid development, spermatogenesis	cellular response to heat, cellular response to starvation, cellular response to unfolded protein, cytokine-mediated signaling pathway, neutrophil degranulation, response to cold, response to unfolded protein		viral process		autophagosome, clathrin-sculpted gamma-aminobutyric acid transport vesicle membrane, ficolin-1-rich granule lumen, late endosome, lumenal side of lysosomal membrane, lysosomal lumen, lysosomal membrane, lysosome, melanosome, perinuclear region of cytoplasm, postsynaptic cytosol, presynaptic cytosol, secretory granule lumen	meiotic spindle		late endosome	blood microparticle, extracellular exosome, extracellular space	autophagosome, clathrin-sculpted gamma-aminobutyric acid transport vesicle membrane, cytoskeleton, ficolin-1-rich granule lumen, late endosome, lumenal side of lysosomal membrane, lysosomal lumen, lysosomal membrane, lysosome, male germ cell nucleus, meiotic spindle, melanosome, nucleolus, nucleoplasm, nucleus, secretory granule lumen, spindle, spliceosomal complex, synaptonemal complex	CatSper complex, clathrin-sculpted gamma-aminobutyric acid transport vesicle membrane, lumenal side of lysosomal membrane, lysosomal membrane, plasma membrane, postsynaptic specialization membrane		male germ cell nucleus, nucleolus, nucleoplasm, spliceosomal complex, synaptonemal complex	clathrin-sculpted gamma-aminobutyric acid transport vesicle membrane, lumenal side of lysosomal membrane, lysosomal membrane	clathrin-sculpted gamma-aminobutyric acid transport vesicle membrane, ficolin-1-rich granule lumen, lumenal side of lysosomal membrane, lysosomal lumen, lysosomal membrane, meiotic spindle, nucleolus, nucleoplasm, postsynaptic specialization membrane, secretory granule lumen, spindle, spliceosomal complex, synaptonemal complex	CatSper complex, postsynaptic specialization membrane				ATP binding, C3HC4-type RING finger domain binding, G-protein coupled receptor binding, MHC class II protein complex binding, RNA binding, cadherin binding, chaperone binding, disordered domain specific binding, glycolipid binding, heat shock protein binding, misfolded protein binding, nucleotide binding, phosphatidylserine binding, protein binding involved in protein folding, protein binding, br…	clathrin-uncoating ATPase activity
9	TRUE	Empty	Cluster of Myosin-9 OS=Homo sapiens OX=9606 GN=MYH9 PE=1 SV=4 (P35579)	P35579 [9]	MYH9	227 kDa	TRUE	0.036		GFP_treated low, GFP_untreated high, MCYN_treated high, MCYN_untreated high	Homo sapiens	cell-cell adhesion, platelet aggregation	integrin-mediated signaling pathway, negative regulation of actin filament severing, platelet aggregation, positive regulation of protein processing in phagocytic vesicle, regulation of cell shape		actin cytoskeleton reorganization, actin filament-based movement, actomyosin structure organization, blood vessel endothelial cell migration, cardiac muscle fiber development, cell morphogenesis involved in differentiation, cytokinetic process, elastic fiber assembly, establishment of T cell polarity, establishment of meiotic spindle localization, integrin-mediated signaling pathway, leukocyte mi…	angiogenesis, cardiac muscle fiber development, cell morphogenesis involved in differentiation, in utero embryonic development, monocyte differentiation, myoblast fusion, platelet formation, skeletal muscle myosin thick filament assembly	establishment of meiotic spindle localization, phagocytosis, engulfment, protein transport		establishment of T cell polarity, leukocyte migration, monocyte differentiation, platelet formation	blood vessel endothelial cell migration, establishment of meiotic spindle localization, leukocyte migration, phagocytosis, engulfment, protein transport	blood vessel endothelial cell migration, leukocyte migration	membrane protein ectodomain proteolysis		angiogenesis, blood vessel endothelial cell migration, cardiac muscle fiber development, in utero embryonic development, monocyte differentiation, platelet aggregation, platelet formation, smooth muscle contraction		establishment of meiotic spindle localization, meiotic spindle organization	establishment of meiotic spindle localization, meiotic spindle organization	integrin-mediated signaling pathway, platelet aggregation				actomyosin contractile ring, cell cortex, cortical cytoskeleton, cytosol, melanosome, muscle myosin complex	actin cytoskeleton, actomyosin contractile ring, cortical cytoskeleton, muscle myosin complex, myosin II complex, myosin II filament, myosin filament, spindle, stress fiber			extracellular exosome	COP9 signalosome, actin cytoskeleton, actomyosin contractile ring, cortical cytoskeleton, cytoskeleton, melanosome, muscle myosin complex, myosin II complex, myosin II filament, nucleus, spindle, stress fiber	immunological synapse, membrane, plasma membrane		COP9 signalosome, nucleus		COP9 signalosome, actomyosin contractile ring, muscle myosin complex, myosin II complex, myosin II filament, myosin filament, spindle, stress fiber	immunological synapse				ADP binding, ATP binding, RNA binding, actin filament binding, cadherin binding, calmodulin binding, integrin binding, nucleotide binding, protein anchor, protein domain specific binding, protein homodimerization activity	actin-dependent ATPase activity, microfilament motor activity
10	TRUE	Empty	Cluster of Alpha-enolase OS=Homo sapiens OX=9606 GN=ENO1 PE=1 SV=2 (P06733)	P06733 [2]	ENO1	47 kDa	TRUE	0.088		[]	Homo sapiens		negative regulation of cell growth, negative regulation of hypoxia-induced intrinsic apoptotic signaling pathway, negative regulation of transcription from RNA polymerase II promoter, negative regulation of transcription, DNA-templated, positive regulation of ATP biosynthetic process, positive regulation of muscle contraction, positive regulation of plasminogen activation		canonical glycolysis, glycolytic process, response to virus							canonical glycolysis, gluconeogenesis, glycolytic process	response to virus					response to virus		response to virus		M band, cell cortex region, cytosol, phosphopyruvate hydratase complex				extracellular exosome, extracellular space	M band, nucleus	membrane, plasma membrane		nucleus		M band	plasma membrane				DNA binding, GTPase binding, RNA binding, RNA polymerase II regulatory region sequence-specific DNA binding, cadherin binding, magnesium ion binding, metal ion binding, protein binding, protein homodimerization activity	lyase activity, phosphopyruvate hydratase activity
11	TRUE	Empty	Cluster of Pyruvate kinase PKM OS=Homo sapiens OX=9606 GN=PKM PE=1 SV=4 (P14618)	P14618 [4]	PKM	58 kDa	TRUE	0.0012		GFP_treated high, GFP_untreated low, MCYN_treated high, MCYN_untreated high	Homo sapiens		positive regulation of sprouting angiogenesis		ATP biosynthetic process, canonical glycolysis, cellular response to insulin stimulus, glycolytic process, neutrophil degranulation, phosphorylation, programmed cell death, protein homotetramerization, pyruvate biosynthetic process	animal organ regeneration, liver development, skeletal muscle tissue regeneration	neutrophil degranulation	skeletal muscle tissue regeneration	neutrophil degranulation	neutrophil degranulation		ATP biosynthetic process, canonical glycolysis, glucose metabolic process, glycolytic process, phosphorylation, pyruvate biosynthetic process		animal organ regeneration, liver development				cellular response to insulin stimulus, neutrophil degranulation, response to gravity, response to hypoxia, response to muscle inactivity, response to nutrient, response to organic substance, skeletal muscle tissue regeneration				cytosol, ficolin-1-rich granule lumen, mitochondrion, secretory granule lumen				extracellular exosome, extracellular matrix, extracellular region, extracellular vesicle	ficolin-1-rich granule lumen, mitochondrion, nucleus, secretory granule lumen		mitochondrion	nucleus		ficolin-1-rich granule lumen, secretory granule lumen					ADP binding, ATP binding, MHC class II protein complex binding, RNA binding, cadherin binding, identical protein binding, magnesium ion binding, nucleotide binding, potassium ion binding, protein binding, thyroid hormone binding	catalytic activity, kinase activity, pyruvate kinase activity
12	TRUE	Empty	Cluster of Tubulin alpha-1B chain OS=Homo sapiens OX=9606 GN=TUBA1B PE=1 SV=1 (P68363)	P68363 [12]	TUBA1B	50 kDa	TRUE	0.022		GFP_treated high, GFP_untreated low, MCYN_treated high, MCYN_untreated low	Homo sapiens				cell division, cellular response to interleukin-4, microtubule cytoskeleton organization, microtubule-based process, mitotic cell cycle		cytoskeleton-dependent intracellular transport			cytoskeleton-dependent intracellular transport								cellular response to interleukin-4				cytoplasm, cytoplasmic microtubule	cytoplasmic microtubule, microtubule cytoskeleton				cytoplasmic microtubule, cytoskeleton, microtubule cytoskeleton, nucleus	integral component of membrane, membrane raft		nucleus		cytoplasmic microtubule					GTP binding, double-stranded RNA binding, nucleotide binding, protein binding, ubiquitin protein ligase binding	GTPase activity
13	TRUE	Empty	Cluster of Peptidyl-prolyl cis-trans isomerase A OS=Homo sapiens OX=9606 GN=PPIA PE=1 SV=2 (P62937)	P62937 [7]	PPIA	18 kDa	TRUE	0.32		[]	Homo sapiens		interleukin-12-mediated signaling pathway, positive regulation of protein secretion, positive regulation of viral genome replication		RNA-dependent DNA biosynthetic process, establishment of integrated proviral latency, fusion of virus membrane with host plasma membrane, interleukin-12-mediated signaling pathway, leukocyte migration, lipid particle organization, neutrophil degranulation, protein folding, protein peptidyl-prolyl isomerization, uncoating of virus, viral life cycle, viral release from host cell, virion assembly		neutrophil degranulation		leukocyte migration, neutrophil degranulation	leukocyte migration, neutrophil degranulation	leukocyte migration, viral release from host cell	RNA-dependent DNA biosynthetic process, protein peptidyl-prolyl isomerization	entry into host cell, establishment of integrated proviral latency, fusion of virus membrane with host plasma membrane, uncoating of virus, viral life cycle, viral release from host cell, virion assembly					interleukin-12-mediated signaling pathway, neutrophil degranulation		establishment of integrated proviral latency, fusion of virus membrane with host plasma membrane, uncoating of virus, viral life cycle, viral release from host cell, virion assembly		cytosol, ficolin-1-rich granule lumen, mitochondrion, secretory granule lumen				extracellular exosome, extracellular region, extracellular space	ficolin-1-rich granule lumen, mitochondrion, nucleus, secretory granule lumen	membrane	mitochondrion	nucleus		ficolin-1-rich granule lumen, secretory granule lumen					RNA binding, cyclosporin A binding, unfolded protein binding, virion binding	isomerase activity, peptidyl-prolyl cis-trans isomerase activity
14	TRUE	Empty	Cluster of 14-3-3 protein zeta/delta OS=Homo sapiens OX=9606 GN=YWHAZ PE=1 SV=1 (P63104)	P63104 [10]	YWHAZ	28 kDa	TRUE	0.032		GFP_treated high, GFP_untreated low, MCYN_treated high, MCYN_untreated low	Homo sapiens		DNA damage response, signal transduction by p53 class mediator resulting in cell cycle arrest, MAPK cascade, cytokine-mediated signaling pathway, cytoplasmic sequestering of protein, establishment of skin barrier, glucocorticoid receptor signaling pathway, hippo signaling, intrinsic apoptotic signaling pathway in response to DNA damage, membrane depolarization during action potential, membrane re…		DNA damage response, signal transduction by p53 class mediator resulting in cell cycle arrest, G2/M transition of mitotic cell cycle, Golgi reassembly, MAPK cascade, cellular response to heat, cellular response to insulin stimulus, ciliary basal body docking, cytokine-mediated signaling pathway, cytoplasmic sequestering of protein, glucocorticoid receptor signaling pathway, hippo signaling, intra…	establishment of skin barrier, keratinization, keratinocyte development, keratinocyte differentiation, negative regulation of dendrite morphogenesis, substantia nigra development, synaptic target recognition	establishment of Golgi localization, membrane repolarization during cardiac muscle cell action potential, positive regulation of protein insertion into mitochondrial membrane involved in apoptotic signaling pathway, protein targeting			cytoplasmic sequestering of protein, establishment of Golgi localization, membrane repolarization during cardiac muscle cell action potential, positive regulation of protein insertion into mitochondrial membrane involved in apoptotic signaling pathway, protein localization to nucleus, protein targeting		MAPK cascade, glucocorticoid catabolic process	viral process	establishment of skin barrier, keratinization, keratinocyte development, keratinocyte differentiation, negative regulation of dendrite morphogenesis, platelet activation, regulation of heart rate by cardiac conduction, substantia nigra development, synaptic target recognition				DNA damage response, signal transduction by p53 class mediator resulting in cell cycle arrest, MAPK cascade, cellular response to heat, cellular response to insulin stimulus, cytokine-mediated signaling pathway, glucocorticoid receptor signaling pathway, hippo signaling, intracellular signal transduction, intrinsic apoptotic signaling pathway in response to DNA damage, platelet activation, releas…		viral process		cytosol, melanosome, mitochondrion, perinuclear region of cytoplasm	kinesin complex			blood microparticle, extracellular exosome, extracellular region, extracellular space	kinesin complex, melanosome, mitochondrion, nucleoplasm, nucleus	plasma membrane	mitochondrion	nucleoplasm, nucleus		kinesin complex, nucleoplasm	plasma membrane				14-3-3 protein binding, MHC class II protein complex binding, RNA binding, actin binding, cadherin binding, glucocorticoid receptor binding, histone deacetylase binding, identical protein binding, insulin-like growth factor receptor binding, ion channel binding, macromolecular complex binding, phosphoprotein binding, phosphoserine binding, protein C-terminus binding, protein N-terminus binding, p…
15	TRUE	Empty	Cluster of Nuclear mitotic apparatus protein 1 OS=Homo sapiens OX=9606 GN=NUMA1 PE=1 SV=2 (Q14980)	Q14980 [3]	NUMA1	238 kDa	TRUE	0.00055		GFP_treated high, GFP_untreated high, MCYN_treated low, MCYN_untreated low	Homo sapiens		positive regulation of BMP signaling pathway, positive regulation of chromosome segregation, positive regulation of chromosome separation, positive regulation of hair follicle development, positive regulation of intracellular transport, positive regulation of keratinocyte differentiation, positive regulation of microtubule polymerization, positive regulation of mitotic spindle elongation, positiv…		anastral spindle assembly, astral microtubule organization, cell division, chromosome segregation, establishment of mitotic spindle orientation, meiotic cell cycle, microtubule bundle formation, nucleus organization		establishment of mitotic spindle orientation			establishment of mitotic spindle orientation						meiotic cell cycle	meiotic cell cycle				Golgi membrane	Golgi membrane, cortical microtubule, cytoplasmic microtubule bundle, cytosol, lateral cell cortex, mitotic spindle astral microtubule	centrosome, cortical microtubule, cytoplasmic microtubule bundle, microtubule, microtubule bundle, microtubule minus-end, microtubule organizing center, microtubule plus-end, mitotic spindle, mitotic spindle astral microtubule, mitotic spindle midzone, mitotic spindle pole, spindle pole, spindle pole centrosome			extracellular exosome	Golgi membrane, chromosome, cortical microtubule, cytoplasmic microtubule bundle, cytoskeleton, microtubule minus-end, microtubule plus-end, mitotic spindle, mitotic spindle astral microtubule, mitotic spindle midzone, mitotic spindle pole, nuclear matrix, nucleoplasm, nucleus, spindle microtubule, spindle pole, spindle pole centrosome	Golgi membrane, extrinsic component of plasma membrane, lateral plasma membrane, plasma membrane		nuclear matrix, nucleoplasm	Golgi membrane	Golgi membrane, cortical microtubule, cytoplasmic microtubule bundle, microtubule minus-end, microtubule plus-end, mitotic spindle, mitotic spindle astral microtubule, mitotic spindle midzone, mitotic spindle pole, nuclear matrix, nucleoplasm, spindle microtubule, spindle pole, spindle pole centrosome	extrinsic component of plasma membrane, lateral plasma membrane, plasma membrane				disordered domain specific binding, dynein complex binding, macromolecular complex binding, microtubule binding, microtubule minus-end binding, microtubule plus-end binding, phosphatidylinositol binding, protein C-terminus binding, protein binding
16	TRUE	Empty	Glyceraldehyde-3-phosphate dehydrogenase OS=Homo sapiens OX=9606 GN=GAPDH PE=1 SV=3	P04406	GAPDH	36 kDa	TRUE	0.015		GFP_treated high, GFP_untreated low, MCYN_treated high, MCYN_untreated high	Homo sapiens		killing by host of symbiont cells, killing of cells of other organism, negative regulation of endopeptidase activity, negative regulation of translation, positive regulation by organism of apoptotic process in other organism involved in symbiotic interaction, positive regulation of cytokine secretion, protein stabilization, regulation of macroautophagy	killing by host of symbiont cells, positive regulation by organism of apoptotic process in other organism involved in symbiotic interaction	canonical glycolysis, cellular response to interferon-gamma, glycolytic process, microtubule cytoskeleton organization, neuron apoptotic process, peptidyl-cysteine S-trans-nitrosylation				antimicrobial humoral immune response mediated by antimicrobial peptide, cellular response to interferon-gamma			canonical glycolysis, gluconeogenesis, glucose metabolic process, glycolytic process, oxidation-reduction process, peptidyl-cysteine S-trans-nitrosylation	antimicrobial humoral immune response mediated by antimicrobial peptide, defense response to fungus, killing by host of symbiont cells, killing of cells of other organism, positive regulation by organism of apoptotic process in other organism involved in symbiotic interaction					antimicrobial humoral immune response mediated by antimicrobial peptide, cellular response to interferon-gamma, defense response to fungus, killing by host of symbiont cells				cytosol, perinuclear region of cytoplasm	cytoskeleton, microtubule cytoskeleton			extracellular exosome	cytoskeleton, lipid particle, microtubule cytoskeleton, nuclear membrane, nucleus	nuclear membrane, plasma membrane		nuclear membrane	nuclear membrane	nuclear membrane	plasma membrane				NAD binding, NADP binding, disordered domain specific binding, identical protein binding, microtubule binding	glyceraldehyde-3-phosphate dehydrogenase (NAD+) (phosphorylating) activity, peptidyl-cysteine S-nitrosylase activity, transferase activity
17	TRUE	Empty	Cluster of Filamin-A OS=Homo sapiens OX=9606 GN=FLNA PE=1 SV=4 (P21333)	P21333 [3]	FLNA	281 kDa	TRUE	0.0017		GFP_treated low, GFP_untreated low, MCYN_treated high, MCYN_untreated high	Homo sapiens	platelet aggregation	adenylate cyclase-inhibiting dopamine receptor signaling pathway, cytoplasmic sequestering of protein, negative regulation of apoptotic process, negative regulation of protein catabolic process, negative regulation of sequence-specific DNA binding transcription factor activity, negative regulation of transcription from RNA polymerase I promoter, platelet aggregation, positive regulation of I-kapp…		actin crosslink formation, actin cytoskeleton reorganization, adenylate cyclase-inhibiting dopamine receptor signaling pathway, cell junction assembly, cell projection organization, cilium assembly, cytoplasmic sequestering of protein, establishment of Sertoli cell barrier, formation of radial glial scaffolds, mRNA transcription from RNA polymerase II promoter, mitotic spindle assembly, platelet …	cerebral cortex development, establishment of Sertoli cell barrier, formation of radial glial scaffolds, positive regulation of neuron migration, wound healing, spreading of cells	establishment of protein localization, platelet degranulation			cytoplasmic sequestering of protein, establishment of protein localization, formation of radial glial scaffolds, platelet degranulation, protein localization to bicellular tight junction, protein localization to cell surface, protein localization to plasma membrane, receptor clustering, wound healing, spreading of cells	formation of radial glial scaffolds, wound healing, spreading of cells	mRNA transcription from RNA polymerase II promoter		cerebral cortex development, establishment of Sertoli cell barrier, formation of radial glial scaffolds, platelet aggregation, positive regulation of neuron migration		establishment of Sertoli cell barrier	establishment of Sertoli cell barrier	adenylate cyclase-inhibiting dopamine receptor signaling pathway, platelet activation, platelet aggregation, semaphorin-plexin signaling pathway, wound healing, spreading of cells				Z disc, cell cortex, cortical cytoskeleton, cytosol, perinuclear region of cytoplasm	actin cytoskeleton, actin filament, cortical cytoskeleton, filamentous actin			extracellular exosome	Myb complex, Z disc, actin cytoskeleton, actin filament, cortical cytoskeleton, cytoskeleton, filamentous actin, nucleolus, nucleus	plasma membrane		nucleolus, nucleus		Myb complex, Z disc, actin filament, filamentous actin, nucleolus	plasma membrane				Fc-gamma receptor I complex binding, RNA binding, Rac GTPase binding, Ral GTPase binding, SMAD binding, actin binding, actin filament binding, cadherin binding, ion channel binding, kinase binding, macromolecular complex binding, mu-type opioid receptor binding, protein homodimerization activity, transcription factor binding
18	TRUE	Empty	Histone H4 OS=Homo sapiens OX=9606 GN=HIST1H4A PE=1 SV=2	P62805	HIST1H4A	11 kDa		0.58		[]	Homo sapiens		chromatin silencing at rDNA, negative regulation of gene expression, epigenetic, negative regulation of megakaryocyte differentiation, regulation of gene silencing by miRNA, regulation of megakaryocyte differentiation, telomere capping		CENP-A containing nucleosome assembly, DNA replication-dependent nucleosome assembly, DNA replication-independent nucleosome assembly, DNA-templated transcription, initiation, cellular protein metabolic process, chromatin silencing at rDNA, double-strand break repair via nonhomologous end joining, nucleosome assembly, protein heterotetramerization, telomere capping, telomere organization							DNA-templated transcription, initiation, cellular protein metabolic process, double-strand break repair via nonhomologous end joining, telomere capping						double-strand break repair via nonhomologous end joining								extracellular exosome	nuclear chromosome, nuclear chromosome, telomeric region, nuclear nucleosome, nucleoplasm, nucleus	membrane		nuclear chromosome, nuclear chromosome, telomeric region, nuclear nucleosome, nucleoplasm		nuclear chromosome, nuclear chromosome, telomeric region, nuclear nucleosome, nucleoplasm					DNA binding, RNA binding, protein domain specific binding, protein heterodimerization activity
19	TRUE	Empty	Cluster of Elongation factor 1-alpha 1 OS=Homo sapiens OX=9606 GN=EEF1A1 PE=1 SV=1 (P68104)	P68104 [3]	EEF1A1	50 kDa	TRUE	0.55		[]	Homo sapiens		positive regulation of apoptotic process, positive regulation of lipid kinase activity, regulation of chaperone-mediated autophagy		cellular response to epidermal growth factor stimulus, neutrophil degranulation, translation, translational elongation		neutrophil degranulation		neutrophil degranulation	neutrophil degranulation		translation, translational elongation						cellular response to epidermal growth factor stimulus, neutrophil degranulation, response to electrical stimulus, response to inorganic substance				cortical actin cytoskeleton, cytoplasmic side of lysosomal membrane, cytosol, eukaryotic translation elongation factor 1 complex, ficolin-1-rich granule lumen, secretory granule lumen	cortical actin cytoskeleton			extracellular exosome, extracellular space	cortical actin cytoskeleton, cytoplasmic side of lysosomal membrane, ficolin-1-rich granule lumen, nucleolus, nucleus, secretory granule lumen	cytoplasmic side of lysosomal membrane, plasma membrane, ruffle membrane		nucleolus	cytoplasmic side of lysosomal membrane	cortical actin cytoskeleton, cytoplasmic side of lysosomal membrane, ficolin-1-rich granule lumen, nucleolus, secretory granule lumen	plasma membrane, ruffle membrane				GTP binding, nucleotide binding, protein binding, protein kinase binding, tRNA binding, translation elongation factor activity	GTPase activity
20	TRUE	Empty	Elongation factor 2 OS=Homo sapiens OX=9606 GN=EEF2 PE=1 SV=4	P13639	EEF2	95 kDa	TRUE	0.013		GFP_treated high, GFP_untreated low, MCYN_treated high, MCYN_untreated high	Homo sapiens		positive regulation of cytoplasmic translation		cellular response to brain-derived neurotrophic factor stimulus, glial cell proliferation, hematopoietic progenitor cell differentiation, neutrophil degranulation, response to endoplasmic reticulum stress, skeletal muscle cell differentiation, translation, translational elongation	aging, glial cell proliferation, hematopoietic progenitor cell differentiation, skeletal muscle cell differentiation	neutrophil degranulation		hematopoietic progenitor cell differentiation, neutrophil degranulation	neutrophil degranulation		translation, translational elongation		glial cell proliferation, hematopoietic progenitor cell differentiation, skeletal muscle cell differentiation, skeletal muscle contraction				cellular response to brain-derived neurotrophic factor stimulus, neutrophil degranulation, response to drug, response to endoplasmic reticulum stress, response to estradiol, response to ethanol, response to folic acid, response to hydrogen peroxide, response to ischemia				cytosol, ficolin-1-rich granule lumen, polysomal ribosome, secretory granule lumen				extracellular exosome	ficolin-1-rich granule lumen, nucleus, polysomal ribosome, secretory granule lumen	membrane raft, plasma membrane		nucleus		ficolin-1-rich granule lumen, secretory granule lumen	plasma membrane	polysomal ribosome			5S rRNA binding, GTP binding, actin filament binding, cadherin binding, nucleotide binding, p53 binding, protein kinase binding, ribosome binding, translation elongation factor activity	GTPase activity
21	TRUE	Empty	Cluster of Heterogeneous nuclear ribonucleoprotein K OS=Homo sapiens OX=9606 GN=HNRNPK PE=1 SV=1 (P61978)	P61978 [2]	HNRNPK	51 kDa	TRUE	0.041		GFP_treated low, GFP_untreated high, MCYN_treated low, MCYN_untreated low	Homo sapiens		negative regulation of apoptotic process, negative regulation of mRNA splicing, via spliceosome, positive regulation of low-density lipoprotein particle receptor biosynthetic process, positive regulation of receptor-mediated endocytosis, positive regulation of transcription from RNA polymerase II promoter, regulation of intrinsic apoptotic signaling pathway in response to DNA damage by p53 class …		RNA metabolic process, RNA splicing, mRNA processing, mRNA splicing, via spliceosome, signal transduction, viral process							RNA splicing, mRNA processing, mRNA splicing, via spliceosome	viral process					signal transduction		viral process		cytoplasm, cytoplasmic stress granule	podosome			extracellular exosome	catalytic step 2 spliceosome, cytoplasmic stress granule, nuclear chromatin, nucleoplasm, nucleus, podosome	membrane		catalytic step 2 spliceosome, nuclear chromatin, nucleoplasm		catalytic step 2 spliceosome, nuclear chromatin, nucleoplasm, podosome					DNA binding, RNA binding, RNA polymerase II core promoter proximal region sequence-specific DNA binding, cadherin binding, identical protein binding, protein domain specific binding, single-stranded DNA binding
22	TRUE	Empty	Cluster of Histone H2A type 2-C OS=Homo sapiens OX=9606 GN=HIST2H2AC PE=1 SV=4 (Q16777)	Q16777 [6]	HIST2H2AC	14 kDa	TRUE	0.99		[]	Homo sapiens		DNA damage checkpoint, negative regulation of cell proliferation, positive regulation of DNA repair		DNA damage checkpoint, DNA recombination, DNA repair, cell cycle, cellular response to DNA damage stimulus, cellular response to gamma radiation, cellular senescence, chromatin organization, double-strand break repair, double-strand break repair via homologous recombination, double-strand break repair via nonhomologous end joining, meiotic cell cycle, nucleosome assembly, viral process	cellular senescence, cerebral cortex development						DNA recombination, double-strand break repair, double-strand break repair via homologous recombination, double-strand break repair via nonhomologous end joining	spermatogenesis, viral process	cerebral cortex development, spermatogenesis		meiotic cell cycle, spermatogenesis	meiotic cell cycle, spermatogenesis	DNA damage checkpoint, cellular response to gamma radiation, cellular senescence, double-strand break repair, double-strand break repair via homologous recombination, double-strand break repair via nonhomologous end joining		viral process			centrosome			extracellular exosome	XY body, centrosome, chromosome, telomeric region, condensed nuclear chromosome, male germ cell nucleus, nuclear chromatin, nuclear speck, nucleoplasm, nucleosome, replication fork, site of double-strand break			condensed nuclear chromosome, male germ cell nucleus, nuclear chromatin, nuclear speck, nucleoplasm, nucleus		centrosome, chromosome, telomeric region, condensed nuclear chromosome, nuclear chromatin, nuclear speck, nucleoplasm, nucleosome, replication fork, site of DNA damage, site of double-strand break					damaged DNA binding, enzyme binding, histone binding, protein heterodimerization activity
23	TRUE	Empty	Myosin-10 OS=Homo sapiens OX=9606 GN=MYH10 PE=1 SV=3	P35580 (+1)	MYH10	229 kDa	TRUE	0.004		GFP_treated low, GFP_untreated high, MCYN_treated low, MCYN_untreated low	Homo sapiens	cell adhesion	positive regulation of protein secretion, regulation of cell shape		actin filament-based movement, actomyosin structure organization, axon guidance, axonogenesis, cardiac myofibril assembly, exocytosis, mitotic cytokinesis, modification of postsynaptic actin cytoskeleton, neuron migration, neuron projection development, plasma membrane repair, postsynaptic actin cytoskeleton organization, substrate-dependent cell migration, cell extension, ventricular cardiac mus…	adult heart development, aorta development, axon guidance, axonogenesis, brain development, cardiac myofibril assembly, cardiac septum development, cerebellar Purkinje cell layer development, coronary vasculature development, fourth ventricle development, in utero embryonic development, lateral ventricle development, myofibril assembly, neuron migration, neuron projection development, retina deve…	exocytosis, nuclear migration			exocytosis, neuron migration, nuclear migration, substrate-dependent cell migration, cell extension	axon guidance, neuron migration, substrate-dependent cell migration, cell extension			adult heart development, aorta development, axon guidance, axonogenesis, cardiac myofibril assembly, cardiac septum development, cerebellar Purkinje cell layer development, coronary vasculature development, fourth ventricle development, in utero embryonic development, lateral ventricle development, neuromuscular process controlling balance, neuron migration, retina development in camera-type eye,…				axon guidance, plasma membrane repair				cell cortex, cytosol	actomyosin, myosin II complex, myosin II filament, spindle, stress fiber			extracellular exosome	actomyosin, myosin II complex, myosin II filament, nucleus, spindle, stress fiber	plasma membrane		nucleus		actomyosin, myosin II complex, myosin II filament, spindle, stress fiber	plasma membrane				ADP binding, ATP binding, RNA stem-loop binding, actin filament binding, calmodulin binding, mRNA 5'-UTR binding, nucleotide binding	actin-dependent ATPase activity, microfilament motor activity
24	TRUE	Empty	Endoplasmic reticulum chaperone BiP OS=Homo sapiens OX=9606 GN=HSPA5 PE=1 SV=2	P11021	HSPA5	72 kDa	TRUE	0.0023		GFP_treated high, GFP_untreated low, MCYN_treated high, MCYN_untreated high	Homo sapiens		ATF6-mediated unfolded protein response, ER overload response, IRE1-mediated unfolded protein response, PERK-mediated unfolded protein response, maintenance of protein localization in endoplasmic reticulum, negative regulation of IRE1-mediated unfolded protein response, negative regulation of apoptotic process, negative regulation of protein homodimerization activity, negative regulation of trans…		ATF6-mediated unfolded protein response, ER overload response, IRE1-mediated unfolded protein response, PERK-mediated unfolded protein response, cellular response to antibiotic, cellular response to cAMP, cellular response to calcium ion, cellular response to drug, cellular response to gamma radiation, cellular response to glucose starvation, cellular response to heat, cellular response to interl…	cerebellar Purkinje cell layer development, cerebellum structural organization, luteolysis, neuron differentiation, positive regulation of neuron projection development, substantia nigra development	toxin transport			maintenance of protein localization in endoplasmic reticulum, toxin transport		proteolysis involved in cellular protein catabolic process, ubiquitin-dependent ERAD pathway		cerebellar Purkinje cell layer development, cerebellum structural organization, luteolysis, neuron differentiation, positive regulation of neuron projection development, substantia nigra development		luteolysis	luteolysis	ATF6-mediated unfolded protein response, ER overload response, IRE1-mediated unfolded protein response, PERK-mediated unfolded protein response, cellular response to antibiotic, cellular response to cAMP, cellular response to calcium ion, cellular response to drug, cellular response to gamma radiation, cellular response to glucose starvation, cellular response to heat, cellular response to interl…	luteolysis			endoplasmic reticulum chaperone complex, endoplasmic reticulum lumen, endoplasmic reticulum membrane, endoplasmic reticulum-Golgi intermediate compartment, integral component of endoplasmic reticulum membrane, melanosome, mitochondrion, smooth endoplasmic reticulum		endoplasmic reticulum chaperone complex, endoplasmic reticulum lumen, endoplasmic reticulum membrane, integral component of endoplasmic reticulum membrane, smooth endoplasmic reticulum		extracellular exosome	COP9 signalosome, endoplasmic reticulum chaperone complex, endoplasmic reticulum lumen, endoplasmic reticulum membrane, endoplasmic reticulum-Golgi intermediate compartment, integral component of endoplasmic reticulum membrane, melanosome, mitochondrion, nucleus, smooth endoplasmic reticulum	endoplasmic reticulum membrane, integral component of endoplasmic reticulum membrane, membrane, plasma membrane	mitochondrion	COP9 signalosome, nucleus		COP9 signalosome, endoplasmic reticulum chaperone complex, endoplasmic reticulum lumen, endoplasmic reticulum membrane, integral component of endoplasmic reticulum membrane	plasma membrane				ATP binding, cadherin binding, calcium ion binding, chaperone binding, enzyme binding, heat shock protein binding, misfolded protein binding, nucleotide binding, protein binding involved in protein folding, protein domain specific binding, ribosome binding, ubiquitin protein ligase binding, unfolded protein binding	ATPase activity, coupled
25	TRUE	Empty	Talin-1 OS=Homo sapiens OX=9606 GN=TLN1 PE=1 SV=3	Q9Y490	TLN1	270 kDa	TRUE	0.43		[]	Homo sapiens	platelet aggregation	IRE1-mediated unfolded protein response, cytoskeletal anchoring at plasma membrane, integrin-mediated signaling pathway, platelet aggregation		IRE1-mediated unfolded protein response, cell-cell junction assembly, cell-substrate junction assembly, cortical actin cytoskeleton organization, cytoskeletal anchoring at plasma membrane, integrin activation, integrin-mediated signaling pathway, platelet aggregation, platelet degranulation, viral process		platelet degranulation			cytoskeletal anchoring at plasma membrane, platelet degranulation			viral process	muscle contraction, platelet aggregation				IRE1-mediated unfolded protein response, integrin-mediated signaling pathway, platelet aggregation		viral process		cytosol	cytoskeleton			extracellular exosome	cytoskeleton	plasma membrane, ruffle membrane					ruffle membrane				LIM domain binding, actin binding, actin filament binding, cadherin binding, integrin binding, macromolecular complex binding, phosphatidylinositol binding, phosphatidylserine binding, protein binding, vinculin binding
26	TRUE	Empty	Cluster of Nucleolin OS=Homo sapiens OX=9606 GN=NCL PE=1 SV=3 (P19338)	P19338 [5]	NCL	77 kDa	TRUE	0.041		GFP_treated low, GFP_untreated low, MCYN_treated high, MCYN_untreated high	Homo sapiens		negative regulation of translation, positive regulation of transcription from RNA polymerase II promoter, positive regulation of transcription of nuclear large rRNA transcript from RNA polymerase I promoter		cellular response to epidermal growth factor stimulus, cellular response to leukemia inhibitory factor	angiogenesis								angiogenesis				cellular response to epidermal growth factor stimulus, cellular response to leukemia inhibitory factor				cell cortex, cytoplasm, cytoplasmic ribonucleoprotein granule				extracellular exosome	cytoplasmic ribonucleoprotein granule, nucleolus, nucleoplasm, nucleus	membrane		nucleolus, nucleoplasm		nucleolus, nucleoplasm					DNA binding, DNA topoisomerase binding, RNA binding, identical protein binding, mRNA 5'-UTR binding, protein C-terminus binding, telomeric DNA binding
27	TRUE	Empty	Cluster of Malate dehydrogenase, mitochondrial OS=Homo sapiens OX=9606 GN=MDH2 PE=1 SV=3 (P40926)	P40926 [2]	MDH2	36 kDa	TRUE	0.64		[]	Homo sapiens				NADH metabolic process, aerobic respiration, carboxylic acid metabolic process, internal protein amino acid acetylation, malate metabolic process, oxaloacetate metabolic process, tricarboxylic acid cycle							NADH metabolic process, aerobic respiration, carbohydrate metabolic process, gluconeogenesis, internal protein amino acid acetylation, malate metabolic process, oxaloacetate metabolic process, oxidation-reduction process, tricarboxylic acid cycle										mitochondrial matrix, mitochondrion				extracellular exosome	mitochondrial matrix, mitochondrion, nucleus	membrane	mitochondrial matrix, mitochondrion	nucleus		mitochondrial matrix					RNA binding, protein self-association	L-malate dehydrogenase activity, malate dehydrogenase (NADP+) activity, oxidoreductase activity, acting on the CH-OH group of donors, NAD or NADP as acceptor
28	TRUE	Empty	Cluster of Dihydropyrimidinase-related protein 2 OS=Homo sapiens OX=9606 GN=DPYSL2 PE=1 SV=1 (A0A1C7CYX9)	A0A1C7CYX9 [2]	DPYSL2	74 kDa	TRUE	0.00013		GFP_treated low, GFP_untreated high, MCYN_treated low, MCYN_untreated low	Homo sapiens		positive regulation of glutamate secretion, regulation of axon extension, regulation of neuron differentiation, regulation of neuron projection development		axon guidance, cytoskeleton organization, regulation of axon extension, regulation of neuron projection development	axon guidance, brain development, olfactory bulb development, regulation of axon extension, regulation of neuron projection development, spinal cord development	synaptic vesicle transport			synaptic vesicle transport	axon guidance			axon guidance, olfactory bulb development, regulation of axon extension, regulation of neuron projection development, spinal cord development				axon guidance, response to amphetamine, response to cocaine, response to drug				cytosol						plasma membrane					plasma membrane				microtubule binding, protein kinase binding	hydrolase activity, hydrolase activity, acting on carbon-nitrogen (but not peptide) bonds
29	TRUE	Empty	Cluster of Tropomyosin alpha-3 chain OS=Homo sapiens OX=9606 GN=TPM3 PE=1 SV=1 (A0A087WWU8)	A0A087WWU8 [13]	TPM3	26 kDa	TRUE	0.00054		GFP_treated low, GFP_untreated low, MCYN_treated high, MCYN_untreated high	unknown		regulation of ATPase activity		actin filament organization, muscle filament sliding, osteoblast differentiation	osteoblast differentiation								muscle contraction, muscle filament sliding, osteoblast differentiation								cortical cytoskeleton, cytosol, muscle thin filament tropomyosin	actin cytoskeleton, actin filament, cortical cytoskeleton, muscle thin filament tropomyosin, podosome, stress fiber			extracellular exosome	actin cytoskeleton, actin filament, cortical cytoskeleton, muscle thin filament tropomyosin, podosome, stress fiber	integral component of membrane				actin filament, muscle thin filament tropomyosin, podosome, stress fiber					actin binding, actin filament binding, calcium ion binding, protein heterodimerization activity, protein homodimerization activity
30	TRUE	Empty	Cluster of Heterogeneous nuclear ribonucleoproteins A2/B1 OS=Homo sapiens OX=9606 GN=HNRNPA2B1 PE=1 SV=2 (P22626)	P22626 [2]	HNRNPA2B1	37 kDa	TRUE	0.047		GFP_treated low, GFP_untreated high, MCYN_treated low, MCYN_untreated low	Homo sapiens		interleukin-12-mediated signaling pathway, negative regulation of mRNA splicing, via spliceosome, negative regulation of transcription from RNA polymerase II promoter, positive regulation of telomerase RNA reverse transcriptase activity, positive regulation of telomere maintenance via telomere lengthening, primary miRNA processing		G-quadruplex DNA unwinding, RNA metabolic process, RNA splicing, interleukin-12-mediated signaling pathway, mRNA processing, mRNA splicing, via spliceosome, primary miRNA processing		mRNA export from nucleus, mRNA transport, miRNA transport			mRNA export from nucleus, mRNA transport, miRNA transport		RNA metabolic process, RNA splicing, mRNA export from nucleus, mRNA processing, mRNA splicing, via spliceosome, primary miRNA processing						interleukin-12-mediated signaling pathway, primary miRNA processing				cytoplasm				extracellular exosome, extracellular region	Cajal body, catalytic step 2 spliceosome, chromosome, telomeric region, nuclear matrix, nucleoplasm, nucleus	membrane		Cajal body, catalytic step 2 spliceosome, nuclear matrix, nucleoplasm, nucleus		Cajal body, catalytic step 2 spliceosome, chromosome, telomeric region, nuclear matrix, nucleoplasm					G-rich strand telomeric DNA binding, N6-methyladenosine-containing RNA binding, mRNA 3'-UTR binding, miRNA binding, pre-mRNA intronic binding, protein binding
31	TRUE	Empty	Cluster of Isoform C of Prelamin-A/C OS=Homo sapiens OX=9606 GN=LMNA (P02545-2)	P02545-2 [3]	LMNA	65 kDa	TRUE	0.15		[]	Homo sapiens		regulation of telomere maintenance			muscle organ development								muscle organ development								perinuclear region of cytoplasm	lamin filament				intermediate filament, lamin filament, nuclear envelope, nuclear lamina			lamin filament, nuclear envelope, nuclear lamina		intermediate filament, lamin filament, nuclear envelope, nuclear lamina					identical protein binding
32	TRUE	Empty	Cluster of Alpha-actinin-4 OS=Homo sapiens OX=9606 GN=ACTN4 PE=1 SV=2 (O43707)	O43707 [11]	ACTN4	105 kDa	TRUE	< 0.00010		GFP_treated low, GFP_untreated low, MCYN_treated high, MCYN_untreated high	Homo sapiens		negative regulation of cellular component movement, negative regulation of substrate adhesion-dependent cell spreading, peroxisome proliferator activated receptor signaling pathway, positive regulation of NIK/NF-kappaB signaling, positive regulation of cell migration, positive regulation of cellular component movement, positive regulation of nucleic acid-templated transcription, positive regulati…		actin crosslink formation, actin filament bundle assembly, bicellular tight junction assembly, peroxisome proliferator activated receptor signaling pathway, platelet degranulation, retinoic acid receptor signaling pathway, vesicle transport along actin filament		platelet degranulation, protein transport, vesicle transport along actin filament			platelet degranulation, protein localization to bicellular tight junction, protein transport, vesicle transport along actin filament								peroxisome proliferator activated receptor signaling pathway, response to hypoxia, retinoic acid receptor signaling pathway				Z disc, cortical cytoskeleton, cytosol, perinuclear region of cytoplasm, platelet alpha granule lumen	actin cytoskeleton, cortical cytoskeleton, stress fiber			extracellular exosome, extracellular space	Z disc, actin cytoskeleton, cortical cytoskeleton, nuclear body, nucleus, platelet alpha granule lumen, stress fiber			nuclear body, nucleus		Z disc, nuclear body, platelet alpha granule lumen, stress fiber					RNA binding, RNA polymerase II regulatory region sequence-specific DNA binding, actin binding, actin filament binding, calcium ion binding, chromatin DNA binding, integrin binding, ion channel binding, macromolecular complex binding, nuclear hormone receptor binding, nucleoside binding, protein N-terminus binding, protein homodimerization activity, retinoic acid receptor binding
33	TRUE	Empty	Triosephosphate isomerase OS=Homo sapiens OX=9606 GN=TPI1 PE=1 SV=3	P60174 (+1)	TPI1	31 kDa		0.0024		GFP_treated high, GFP_untreated high, MCYN_treated low, MCYN_untreated low	Homo sapiens				canonical glycolysis, glyceraldehyde-3-phosphate biosynthetic process, glycerol catabolic process, glycolytic process							canonical glycolysis, gluconeogenesis, glyceraldehyde-3-phosphate biosynthetic process, glycerol catabolic process, glycolytic process										cytosol				extracellular exosome, extracellular space	nucleus			nucleus							protein binding, ubiquitin protein ligase binding	catalytic activity, triose-phosphate isomerase activity
34	TRUE	Empty	Cluster of Histone H2B type 1-K OS=Homo sapiens OX=9606 GN=HIST1H2BK PE=1 SV=3 (O60814)	O60814 [5]	HIST1H2BK	14 kDa	TRUE	0.087		[]	Homo sapiens		killing of cells of other organism	killing of cells of other organism	nucleosome assembly, protein ubiquitination				antibacterial humoral response, antimicrobial humoral immune response mediated by antimicrobial peptide, innate immune response in mucosa			protein ubiquitination	antibacterial humoral response, antimicrobial humoral immune response mediated by antimicrobial peptide, defense response to Gram-negative bacterium, defense response to Gram-positive bacterium, killing of cells of other organism					antibacterial humoral response, antimicrobial humoral immune response mediated by antimicrobial peptide, defense response to Gram-negative bacterium, defense response to Gram-positive bacterium, innate immune response in mucosa				cytosol				extracellular space	chromosome, nucleoplasm, nucleosome, nucleus			nucleoplasm, nucleus		nucleoplasm, nucleosome					DNA binding, protein heterodimerization activity
35	TRUE	Empty	Cluster of Cofilin-1 OS=Homo sapiens OX=9606 GN=CFL1 PE=1 SV=1 (E9PK25)	E9PK25 [2]	CFL1	23 kDa	TRUE	0.8		[]	Homo sapiens		muscle cell cellular homeostasis, positive regulation of actin filament depolymerization		actin filament fragmentation, actin filament organization, muscle cell cellular homeostasis, positive regulation of actin filament depolymerization, sarcomere organization	sarcomere organization, skeletal muscle tissue development								skeletal muscle tissue development								I band, Z disc	actin cytoskeleton			extracellular exosome, extracellular space	I band, Z disc, actin cytoskeleton, cytoskeleton, nuclear matrix, nucleus			nuclear matrix, nucleus		I band, Z disc, nuclear matrix					actin filament binding
36	TRUE	Empty	Cluster of Nucleophosmin OS=Homo sapiens OX=9606 GN=NPM1 PE=1 SV=2 (P06748)	P06748 [4]	NPM1	33 kDa	TRUE	0.27		[]	Homo sapiens		negative regulation of apoptotic process, negative regulation of cell proliferation, negative regulation of centrosome duplication, negative regulation of protein kinase activity by regulation of protein phosphorylation, positive regulation of NF-kappaB transcription factor activity, positive regulation of cell cycle G2/M phase transition, positive regulation of cell proliferation, positive regul…		CENP-A containing nucleosome assembly, DNA repair, cell aging, cellular response to UV, centrosome cycle, chromatin remodeling, protein oligomerization, regulation of eIF2 alpha phosphorylation by dsRNA, regulation of mRNA stability involved in cellular response to UV, ribosome assembly, signal transduction, viral process	cell aging	intracellular protein transport, nucleocytoplasmic transport, rRNA export from nucleus, ribosomal large subunit export from nucleus, ribosomal small subunit export from nucleus			intracellular protein transport, nucleocytoplasmic transport, protein localization, rRNA export from nucleus, ribosomal large subunit export from nucleus, ribosomal small subunit export from nucleus		DNA repair	viral process					DNA repair, cellular response to UV, regulation of eIF2 alpha phosphorylation by dsRNA, regulation of mRNA stability involved in cellular response to UV, signal transduction		viral process		cytosol	centrosome, spindle pole centrosome				cytoskeleton, nucleolus, nucleoplasm, nucleus, spindle pole centrosome	membrane		nucleolus, nucleoplasm, nucleus		centrosome, microtubule organizing center, nucleolus, nucleoplasm, spindle pole centrosome					NF-kappaB binding, RNA binding, Tat protein binding, activating transcription factor binding, chromatin binding, core promoter binding, histone binding, protein heterodimerization activity, protein homodimerization activity, protein kinase binding, ribosomal large subunit binding, ribosomal small subunit binding, unfolded protein binding
37	TRUE	Empty	Cluster of Heat shock 70 kDa protein 1B OS=Homo sapiens OX=9606 GN=HSPA1B PE=1 SV=1 (A0A0G2JIW1)	A0A0G2JIW1 [6]	HSPA1B	70 kDa	TRUE	0.0039		GFP_treated high, GFP_untreated low, MCYN_treated high, MCYN_untreated high	Homo sapiens		positive regulation of protein targeting to mitochondrion, regulation of cellular response to heat		binding of sperm to zona pellucida, cellular response to heat, cellular response to unfolded protein, chaperone mediated protein folding requiring cofactor, neutrophil degranulation, protein refolding		neutrophil degranulation		neutrophil degranulation	neutrophil degranulation			binding of sperm to zona pellucida			binding of sperm to zona pellucida	binding of sperm to zona pellucida	cellular response to heat, cellular response to unfolded protein, neutrophil degranulation, response to unfolded protein				centriole, cytosol, ficolin-1-rich granule lumen, secretory granule lumen	centriole			blood microparticle, extracellular exosome	COP9 signalosome, centriole, ficolin-1-rich granule lumen, nucleoplasm, nucleus, secretory granule lumen			COP9 signalosome, nucleoplasm, nucleus		COP9 signalosome, centriole, ficolin-1-rich granule lumen, nucleoplasm, secretory granule lumen					ATP binding, enzyme binding, heat shock protein binding, misfolded protein binding, nucleotide binding, protein binding involved in protein folding, ubiquitin protein ligase binding, unfolded protein binding	ATPase activity, ATPase activity, coupled
38	TRUE	Empty	Transcription intermediary factor 1-beta OS=Homo sapiens OX=9606 GN=TRIM28 PE=1 SV=5	Q13263	TRIM28	89 kDa		0.063		[]	Homo sapiens		Ras protein signal transduction, negative regulation of DNA demethylation, negative regulation of single stranded viral RNA replication via double stranded DNA intermediate, negative regulation of transcription from RNA polymerase II promoter, negative regulation of transcription, DNA-templated, negative regulation of viral release from host cell, positive regulation of DNA binding, positive regu…		DNA methylation involved in embryo development, DNA repair, Ras protein signal transduction, chromatin organization, epithelial to mesenchymal transition, protein autophosphorylation, protein oligomerization, protein sumoylation, protein ubiquitination, transcription initiation from RNA polymerase II promoter, viral process	DNA methylation involved in embryo development, convergent extension involved in axis elongation, embryo implantation, embryonic placenta morphogenesis, epithelial to mesenchymal transition, in utero embryonic development		convergent extension involved in axis elongation	innate immune response			DNA methylation involved in embryo development, DNA repair, protein autophosphorylation, protein sumoylation, protein ubiquitination, transcription initiation from RNA polymerase II promoter	embryo implantation, viral process	DNA methylation involved in embryo development, embryo implantation, embryonic placenta morphogenesis, epithelial to mesenchymal transition, in utero embryonic development		embryo implantation, embryonic placenta morphogenesis	embryo implantation, embryonic placenta morphogenesis	DNA repair, Ras protein signal transduction, innate immune response		viral process							RNA polymerase II transcription factor complex, nuclear euchromatin, nuclear heterochromatin, nucleoplasm, nucleus			RNA polymerase II transcription factor complex, nuclear euchromatin, nuclear heterochromatin, nucleoplasm, nucleus		RNA polymerase II transcription factor complex, nuclear euchromatin, nuclear heterochromatin, nucleoplasm					DNA binding, Krueppel-associated box domain binding, RNA binding, chromatin binding, chromo shadow domain binding, promoter-specific chromatin binding, protein binding, sequence-specific DNA binding, ubiquitin protein ligase binding, zinc ion binding	SUMO transferase activity, protein kinase activity, transferase activity, ubiquitin-protein transferase activity
39	TRUE	Empty	Cluster of L-lactate dehydrogenase A chain OS=Homo sapiens OX=9606 GN=LDHA PE=1 SV=2 (P00338)	P00338 [7]	LDHA	37 kDa	TRUE	0.088		[]	Homo sapiens		positive regulation of apoptotic process		NAD metabolic process, glycolytic process, lactate metabolic process, pyruvate metabolic process	post-embryonic animal organ development						NAD metabolic process, carbohydrate metabolic process, carboxylic acid metabolic process, glycolytic process, lactate metabolic process, oxidation-reduction process		post-embryonic animal organ development				response to cAMP, response to drug, response to estrogen, response to glucose, response to hydrogen peroxide, response to hypoxia, response to nutrient, response to organic cyclic compound				cytosol				extracellular exosome	nucleus	membrane raft		nucleus							NAD binding, cadherin binding, identical protein binding, kinase binding	L-lactate dehydrogenase activity, catalytic activity, oxidoreductase activity, acting on the CH-OH group of donors, NAD or NADP as acceptor
40	TRUE	Empty	Cluster of Myosin-1 OS=Homo sapiens OX=9606 GN=MYH1 PE=1 SV=3 (P12882)	P12882 [12]	MYH1	223 kDa	TRUE	< 0.00010		GFP_treated low, GFP_untreated high, MCYN_treated low, MCYN_untreated low	Homo sapiens		BMP signaling pathway, Fc-gamma receptor signaling pathway involved in phagocytosis, canonical Wnt signaling pathway, regulation of ATPase activity, regulation of blood pressure, regulation of heart growth, regulation of heart rate, regulation of slow-twitch skeletal muscle fiber contraction, regulation of the force of heart contraction, regulation of the force of skeletal muscle contraction, tra…		ATP metabolic process, BMP signaling pathway, Fc-gamma receptor signaling pathway involved in phagocytosis, canonical Wnt signaling pathway, cardiac muscle fiber development, cellular response to starvation, muscle filament sliding, myofibril assembly, protein dephosphorylation, sarcomere organization	adult heart development, atrial cardiac muscle tissue morphogenesis, cardiac muscle fiber development, embryonic limb morphogenesis, face morphogenesis, in utero embryonic development, myofibril assembly, sarcomere organization, ventricular cardiac muscle tissue morphogenesis, visceral muscle development	Fc-gamma receptor signaling pathway involved in phagocytosis		Fc-gamma receptor signaling pathway involved in phagocytosis	Fc-gamma receptor signaling pathway involved in phagocytosis		ATP metabolic process, protein dephosphorylation		adult heart development, atrial cardiac muscle tissue morphogenesis, cardiac muscle contraction, cardiac muscle fiber development, cardiac muscle hypertrophy in response to stress, embryonic limb morphogenesis, in utero embryonic development, muscle filament sliding, regulation of blood pressure, skeletal muscle contraction, ventricular cardiac muscle tissue morphogenesis, visceral muscle develop…				BMP signaling pathway, Fc-gamma receptor signaling pathway involved in phagocytosis, canonical Wnt signaling pathway, cardiac muscle hypertrophy in response to stress, cellular response to starvation				A band, Z disc, contractile fiber, cytoplasmic ribonucleoprotein granule, cytosol, muscle myosin complex, myofibril, sarcomere	muscle myosin complex, myosin filament, stress fiber			extracellular exosome	A band, Z disc, cytoplasmic ribonucleoprotein granule, muscle myosin complex, myofibril, myosin filament, sarcomere, stress fiber					A band, Z disc, muscle myosin complex, myosin complex, myosin filament, sarcomere, stress fiber					ATP binding, actin filament binding, calmodulin binding, double-stranded RNA binding, myosin light chain binding, nucleotide binding, protein kinase binding	ATPase activity, coupled, actin-dependent ATPase activity, microfilament motor activity, motor activity, myosin phosphatase activity
41	TRUE	Empty	Cluster of ATP synthase subunit beta, mitochondrial OS=Homo sapiens OX=9606 GN=ATP5F1B PE=1 SV=3 (P06576)	P06576 [2]	ATP5F1B	57 kDa	TRUE	0.0079		GFP_treated high, GFP_untreated low, MCYN_treated high, MCYN_untreated high	Homo sapiens		negative regulation of cell adhesion involved in substrate-bound cell migration, positive regulation of blood vessel endothelial cell migration, regulation of intracellular pH		ATP biosynthetic process, ATP metabolic process, cristae formation, generation of precursor metabolites and energy, mitochondrial ATP synthesis coupled proton transport, mitochondrion organization, negative regulation of cell adhesion involved in substrate-bound cell migration, osteoblast differentiation, regulation of intracellular pH	angiogenesis, osteoblast differentiation	ATP hydrolysis coupled cation transmembrane transport, ATP synthesis coupled proton transport, hydrogen ion transmembrane transport, ion transport, mitochondrial ATP synthesis coupled proton transport			ATP hydrolysis coupled cation transmembrane transport, ATP synthesis coupled proton transport, hydrogen ion transmembrane transport, ion transport, mitochondrial ATP synthesis coupled proton transport, negative regulation of cell adhesion involved in substrate-bound cell migration	negative regulation of cell adhesion involved in substrate-bound cell migration	ATP metabolic process, ATP synthesis coupled proton transport, generation of precursor metabolites and energy, lipid metabolic process, mitochondrial ATP synthesis coupled proton transport		angiogenesis, osteoblast differentiation								mitochondrial inner membrane, mitochondrial matrix, mitochondrial membrane, mitochondrial nucleoid, mitochondrial proton-transporting ATP synthase complex, mitochondrial proton-transporting ATP synthase, catalytic core, mitochondrion				extracellular exosome	mitochondrial inner membrane, mitochondrial matrix, mitochondrial membrane, mitochondrial nucleoid, mitochondrial proton-transporting ATP synthase complex, mitochondrial proton-transporting ATP synthase, catalytic core, mitochondrion, nucleus	mitochondrial inner membrane, mitochondrial membrane, mitochondrial proton-transporting ATP synthase complex, mitochondrial proton-transporting ATP synthase, catalytic core, plasma membrane, proton-transporting ATP synthase complex, proton-transporting ATP synthase complex, catalytic core F(1)	mitochondrial inner membrane, mitochondrial matrix, mitochondrial membrane, mitochondrial nucleoid, mitochondrial proton-transporting ATP synthase complex, mitochondrial proton-transporting ATP synthase, catalytic core	nucleus	mitochondrial inner membrane, mitochondrial membrane, mitochondrial proton-transporting ATP synthase complex, mitochondrial proton-transporting ATP synthase, catalytic core	mitochondrial inner membrane, mitochondrial matrix, mitochondrial membrane, mitochondrial nucleoid, mitochondrial proton-transporting ATP synthase complex, mitochondrial proton-transporting ATP synthase, catalytic core	plasma membrane				ATP binding, MHC class I protein binding, angiostatin binding, nucleotide binding, protein binding	ATPase activity, proton-transporting ATP synthase activity, rotational mechanism, proton-transporting ATPase activity, rotational mechanism
42	TRUE	Empty	Cluster of Peroxiredoxin-1 OS=Homo sapiens OX=9606 GN=PRDX1 PE=1 SV=1 (Q06830)	Q06830 [2]	PRDX1	22 kDa	TRUE	0.32		[]	Homo sapiens		cell redox homeostasis, erythrocyte homeostasis, regulation of NIK/NF-kappaB signaling, regulation of stress-activated MAPK cascade, retina homeostasis	natural killer cell mediated cytotoxicity	cell redox homeostasis, cellular response to oxidative stress, hydrogen peroxide catabolic process, natural killer cell activation, removal of superoxide radicals	skeletal system development			erythrocyte homeostasis, natural killer cell activation, natural killer cell mediated cytotoxicity			hydrogen peroxide catabolic process, oxidation-reduction process, removal of superoxide radicals		retina homeostasis, skeletal system development				cellular response to oxidative stress, natural killer cell mediated cytotoxicity, removal of superoxide radicals, response to reactive oxygen species				cytosol, melanosome				extracellular exosome, extracellular space	melanosome, nucleus			nucleus					peroxiredoxin activity, thioredoxin peroxidase activity		RNA binding, cadherin binding, identical protein binding	peroxiredoxin activity, thioredoxin peroxidase activity
43	TRUE	Empty	Fatty acid synthase OS=Homo sapiens OX=9606 GN=FASN PE=1 SV=1	A0A0U1RQF0 (+1)	FASN	273 kDa		0.0089		GFP_treated low, GFP_untreated low, MCYN_treated high, MCYN_untreated high	Homo sapiens											biosynthetic process, oxidation-reduction process									Golgi apparatus	Golgi apparatus, cytosol					Golgi apparatus	plasma membrane					plasma membrane				phosphopantetheine binding	fatty acid synthase activity, hydrolase activity, acting on ester bonds, oxidoreductase activity, transferase activity
44	TRUE	Empty	Cluster of ATP synthase subunit alpha, mitochondrial OS=Homo sapiens OX=9606 GN=ATP5F1A PE=1 SV=1 (P25705)	P25705 [2]	ATP5F1A	60 kDa	TRUE	0.21		[]	Homo sapiens		negative regulation of endothelial cell proliferation, positive regulation of blood vessel endothelial cell migration		ATP biosynthetic process, ATP metabolic process, cristae formation, electron transport chain, mitochondrial ATP synthesis coupled proton transport		ATP hydrolysis coupled cation transmembrane transport, ATP synthesis coupled proton transport, hydrogen ion transmembrane transport, ion transport, mitochondrial ATP synthesis coupled proton transport			ATP hydrolysis coupled cation transmembrane transport, ATP synthesis coupled proton transport, hydrogen ion transmembrane transport, ion transport, mitochondrial ATP synthesis coupled proton transport		ATP biosynthetic process, ATP metabolic process, electron transport chain, lipid metabolic process, mitochondrial ATP synthesis coupled proton transport						response to oxidative stress				mitochondrial inner membrane, mitochondrial matrix, mitochondrial proton-transporting ATP synthase complex, mitochondrial proton-transporting ATP synthase complex, catalytic core F(1), mitochondrion				extracellular exosome	COP9 signalosome, mitochondrial inner membrane, mitochondrial matrix, mitochondrial proton-transporting ATP synthase complex, mitochondrial proton-transporting ATP synthase complex, catalytic core F(1), mitochondrion	mitochondrial inner membrane, mitochondrial proton-transporting ATP synthase complex, mitochondrial proton-transporting ATP synthase complex, catalytic core F(1), plasma membrane, proton-transporting ATP synthase complex	mitochondrial inner membrane, mitochondrial matrix, mitochondrial proton-transporting ATP synthase complex, mitochondrial proton-transporting ATP synthase complex, catalytic core F(1)	COP9 signalosome	mitochondrial inner membrane, mitochondrial proton-transporting ATP synthase complex, mitochondrial proton-transporting ATP synthase complex, catalytic core F(1)	COP9 signalosome, mitochondrial inner membrane, mitochondrial matrix, mitochondrial proton-transporting ATP synthase complex, mitochondrial proton-transporting ATP synthase complex, catalytic core F(1)	plasma membrane				ADP binding, ATP binding, MHC class I protein binding, RNA binding, adenyl ribonucleotide binding, angiostatin binding	ATPase activity, proton-transporting ATP synthase activity, rotational mechanism
45	TRUE	Empty	Cluster of Protein disulfide-isomerase A3 OS=Homo sapiens OX=9606 GN=PDIA3 PE=1 SV=4 (P30101)	P30101 [2]	PDIA3	57 kDa	TRUE	0.13		[]	Homo sapiens		cell redox homeostasis, positive regulation of extrinsic apoptotic signaling pathway		cell redox homeostasis, protein folding in endoplasmic reticulum, response to endoplasmic reticulum stress				antigen processing and presentation of exogenous peptide antigen via MHC class I, TAP-dependent			oxidation-reduction process, proteolysis						response to endoplasmic reticulum stress				MHC class I peptide loading complex, endoplasmic reticulum, endoplasmic reticulum lumen, melanosome, phagocytic vesicle, recycling endosome membrane		MHC class I peptide loading complex, endoplasmic reticulum lumen	recycling endosome membrane	extracellular exosome, extracellular space	MHC class I peptide loading complex, endoplasmic reticulum, endoplasmic reticulum lumen, melanosome, nucleus, phagocytic vesicle, recycling endosome membrane	MHC class I peptide loading complex, recycling endosome membrane		nucleus	recycling endosome membrane	MHC class I peptide loading complex, endoplasmic reticulum lumen, recycling endosome membrane					RNA binding, identical protein binding, protein binding	cysteine-type endopeptidase activity, peptide disulfide oxidoreductase activity, phospholipase C activity, protein disulfide isomerase activity
46	TRUE	Empty	Cluster of Splicing factor, proline- and glutamine-rich OS=Homo sapiens OX=9606 GN=SFPQ PE=1 SV=2 (P23246)	P23246 [2]	SFPQ	76 kDa	TRUE	0.31		[]	Homo sapiens		activation of innate immune response, negative regulation of circadian rhythm, negative regulation of transcription from RNA polymerase II promoter, negative regulation of transcription, DNA-templated, positive regulation of oxidative stress-induced intrinsic apoptotic signaling pathway, positive regulation of sister chromatid cohesion, positive regulation of transcription from RNA polymerase II …		DNA recombination, DNA repair, RNA splicing, alternative mRNA splicing, via spliceosome, cellular response to DNA damage stimulus, chromosome organization, dendritic transport of messenger ribonucleoprotein complex, double-strand break repair via homologous recombination, histone H3 deacetylation, mRNA processing		dendritic transport of messenger ribonucleoprotein complex		activation of innate immune response, innate immune response	dendritic transport of messenger ribonucleoprotein complex		DNA recombination, alternative mRNA splicing, via spliceosome, double-strand break repair via homologous recombination, histone H3 deacetylation, mRNA processing						double-strand break repair via homologous recombination, innate immune response	rhythmic process			dendrite cytoplasm					RNA polymerase II transcription factor complex, chromatin, nuclear matrix, nuclear speck, nucleoplasm, nucleus, paraspeckles			RNA polymerase II transcription factor complex, nuclear matrix, nuclear speck, nucleoplasm, paraspeckles		RNA polymerase II transcription factor complex, chromatin, nuclear matrix, nuclear speck, nucleoplasm, paraspeckles					DNA binding, E-box binding, RNA binding, RNA polymerase II distal enhancer sequence-specific DNA binding, chromatin binding, histone deacetylase binding, protein homodimerization activity, transcription regulatory region DNA binding, transcription regulatory region sequence-specific DNA binding
47	TRUE	Empty	T-complex protein 1 subunit beta OS=Homo sapiens OX=9606 GN=CCT2 PE=1 SV=4	P78371	CCT2	57 kDa		0.049		GFP_treated high, GFP_untreated low, MCYN_treated high, MCYN_untreated high	Homo sapiens		positive regulation of establishment of protein localization to telomere, positive regulation of protein localization to Cajal body, positive regulation of telomerase RNA localization to Cajal body, positive regulation of telomerase activity, positive regulation of telomere maintenance via telomerase, protein stabilization		binding of sperm to zona pellucida, chaperone mediated protein folding independent of cofactor, chaperone-mediated protein complex assembly, neutrophil degranulation, protein folding		neutrophil degranulation, toxin transport		neutrophil degranulation	neutrophil degranulation, scaRNA localization to Cajal body, toxin transport			binding of sperm to zona pellucida			binding of sperm to zona pellucida	binding of sperm to zona pellucida	neutrophil degranulation				azurophil granule lumen, chaperonin-containing T-complex, cytosol	microtubule			extracellular exosome	azurophil granule lumen, microtubule					azurophil granule lumen, microtubule					ATP binding, nucleotide binding, protein binding involved in protein folding, ubiquitin protein ligase binding, unfolded protein binding
48	TRUE	Empty	Non-POU domain-containing octamer-binding protein OS=Homo sapiens OX=9606 GN=NONO PE=1 SV=4	Q15233	NONO	54 kDa	TRUE	0.075		[]	Homo sapiens		activation of innate immune response, negative regulation of oxidative stress-induced neuron intrinsic apoptotic signaling pathway, negative regulation of transcription, DNA-templated, regulation of circadian rhythm, regulation of transcription from RNA polymerase II promoter		DNA recombination, DNA repair, RNA splicing, cellular response to DNA damage stimulus, mRNA processing				activation of innate immune response, innate immune response			DNA recombination, DNA repair, RNA splicing, mRNA processing						DNA repair, cellular response to DNA damage stimulus, innate immune response	circadian rhythm, rhythmic process								RNA polymerase II transcription factor complex, nuclear matrix, nuclear speck, nucleolus, nucleoplasm, nucleus, paraspeckles	membrane		RNA polymerase II transcription factor complex, nuclear matrix, nuclear speck, nucleolus, nucleoplasm, nucleus, paraspeckles		RNA polymerase II transcription factor complex, nuclear matrix, nuclear speck, nucleolus, nucleoplasm, paraspeckles					DNA binding, E-box binding, RNA binding, RNA polymerase II distal enhancer sequence-specific DNA binding, chromatin binding, identical protein binding, protein binding
49	TRUE	Empty	Cluster of DNA-dependent protein kinase catalytic subunit OS=Homo sapiens OX=9606 GN=PRKDC PE=1 SV=3 (P78527)	P78527 [2]	PRKDC	469 kDa	TRUE	0.022		GFP_treated high, GFP_untreated low, MCYN_treated high, MCYN_untreated high	Homo sapiens		activation of innate immune response, intrinsic apoptotic signaling pathway in response to DNA damage, negative regulation of apoptotic process, negative regulation of cellular senescence, negative regulation of immunoglobulin production, negative regulation of protein phosphorylation, negative regulation of response to gamma radiation, positive regulation of apoptotic process, positive regulatio…		B cell lineage commitment, T cell differentiation in thymus, T cell lineage commitment, T cell receptor V(D)J recombination, V(D)J recombination, cellular response to DNA damage stimulus, cellular response to insulin stimulus, double-strand break repair, double-strand break repair via alternative nonhomologous end joining, ectopic germ cell programmed cell death, immunoglobulin V(D)J recombinatio…	B cell lineage commitment, T cell differentiation in thymus, T cell lineage commitment, T cell receptor V(D)J recombination, V(D)J recombination, brain development, ectopic germ cell programmed cell death, heart development, immunoglobulin V(D)J recombination, lymphocyte differentiation, pro-B cell differentiation, somitogenesis, spleen development, thymus development			B cell lineage commitment, T cell differentiation in thymus, T cell lineage commitment, T cell receptor V(D)J recombination, V(D)J recombination, activation of innate immune response, immunoglobulin V(D)J recombination, immunoglobulin production, innate immune response, lymphocyte differentiation, pro-B cell differentiation, spleen development, thymus development			DNA repair, T cell receptor V(D)J recombination, V(D)J recombination, cellular protein modification process, double-strand break repair, double-strand break repair via alternative nonhomologous end joining, double-strand break repair via nonhomologous end joining, immunoglobulin V(D)J recombination, peptidyl-serine phosphorylation, phosphorylation, protein ubiquitination, telomere capping, telome…		B cell lineage commitment, T cell differentiation in thymus, T cell lineage commitment, T cell receptor V(D)J recombination, V(D)J recombination, brain development, heart development, immunoglobulin V(D)J recombination, lymphocyte differentiation, pro-B cell differentiation, somitogenesis, spleen development, thymus development		ectopic germ cell programmed cell death	ectopic germ cell programmed cell death	cellular response to DNA damage stimulus, cellular response to insulin stimulus, double-strand break repair, double-strand break repair via alternative nonhomologous end joining, double-strand break repair via nonhomologous end joining, innate immune response, intrinsic apoptotic signaling pathway in response to DNA damage, response to activity, response to gamma radiation, response to ionizing r…	rhythmic process			cytosol					DNA-dependent protein kinase-DNA ligase 4 complex, nuclear chromosome, telomeric region, nucleolus, nucleoplasm, nucleus	membrane		DNA-dependent protein kinase-DNA ligase 4 complex, nuclear chromosome, telomeric region, nucleolus, nucleoplasm, nucleus		DNA-dependent protein kinase-DNA ligase 4 complex, nuclear chromosome, telomeric region, nucleolus, nucleoplasm					ATP binding, DNA binding, RNA binding, double-stranded DNA binding, enzyme binding, nucleotide binding, protein binding, protein domain specific binding, transcription factor binding	DNA-dependent protein kinase activity, kinase activity, transferase activity
50	TRUE	Empty	Cluster of Phosphoglycerate kinase 1 OS=Homo sapiens OX=9606 GN=PGK1 PE=1 SV=3 (P00558)	P00558 [2]	PGK1	45 kDa	TRUE	0.0053		GFP_treated high, GFP_untreated low, MCYN_treated low, MCYN_untreated low	Homo sapiens		muscle cell cellular homeostasis, negative regulation of angiogenesis		canonical glycolysis, cellular response to hypoxia, chemical synaptic transmission, epithelial cell differentiation, flagellated sperm motility, glycolytic process, muscle cell cellular homeostasis, myoblast fusion, phosphorylation	epithelial cell differentiation, myoblast fusion, somatic muscle development				flagellated sperm motility	flagellated sperm motility	canonical glycolysis, gluconeogenesis, glycolytic process, phosphorylation, plasminogen activation						cellular response to hypoxia				cytosol				extracellular exosome, extracellular space	nucleus	membrane raft		nucleus		sperm fibrous sheath					ADP binding, ATP binding, nucleotide binding, protein binding	kinase activity, phosphoglycerate kinase activity, protein-disulfide reductase activity
51	TRUE	Empty	Cluster of Plectin OS=Homo sapiens OX=9606 GN=PLEC PE=1 SV=3 (Q15149)	Q15149 [2]	PLEC	532 kDa	TRUE	0.0077		GFP_treated high, GFP_untreated low, MCYN_treated high, MCYN_untreated high	Homo sapiens				hemidesmosome assembly, intermediate filament cytoskeleton organization													wound healing				contractile fiber, costamere, cytosol, perinuclear region of cytoplasm, sarcoplasm	cytoskeleton, intermediate filament, intermediate filament cytoskeleton			extracellular exosome	contractile fiber, costamere, cytoskeleton, intermediate filament, intermediate filament cytoskeleton	membrane, plasma membrane, sarcolemma				costamere, intermediate filament	plasma membrane, sarcolemma				RNA binding, actin binding, ankyrin binding, cadherin binding
52	TRUE	Empty	Cluster of Isoform 8 of Filamin-B OS=Homo sapiens OX=9606 GN=FLNB (O75369-8)	O75369-8 [5]	FLNB	282 kDa	TRUE	0.00016		GFP_treated low, GFP_untreated low, MCYN_treated high, MCYN_untreated high	unknown				actin cytoskeleton organization, cell differentiation	cell differentiation																cytosol						plasma membrane					plasma membrane				actin binding
53	TRUE	Empty	Cluster of Histone H1.3 OS=Homo sapiens OX=9606 GN=HIST1H1D PE=1 SV=2 (P16402)	P16402 [5]	HIST1H1D	22 kDa	TRUE	0.16		[]	Homo sapiens		negative regulation of DNA recombination, negative regulation of chromatin silencing, negative regulation of transcription from RNA polymerase II promoter, positive regulation of receptor-mediated endocytosis, regulation of transcription from RNA polymerase II promoter		binding of sperm to zona pellucida, cell differentiation, chromosome condensation, flagellated sperm motility, histone H3-K27 trimethylation, histone H3-K4 trimethylation, nucleosome assembly, nucleosome positioning	cell differentiation, multicellular organism development				flagellated sperm motility	flagellated sperm motility	histone H3-K27 trimethylation, histone H3-K4 trimethylation	binding of sperm to zona pellucida, spermatogenesis	multicellular organism development, spermatogenesis		binding of sperm to zona pellucida, spermatogenesis	binding of sperm to zona pellucida, spermatogenesis										chromosome, condensed nuclear chromosome, nuclear euchromatin, nuclear heterochromatin, nuclear nucleosome, nucleus, transcriptionally active chromatin			condensed nuclear chromosome, nuclear euchromatin, nuclear heterochromatin, nuclear nucleosome, nucleus		condensed nuclear chromosome, nuclear euchromatin, nuclear heterochromatin, nuclear nucleosome, transcriptionally active chromatin					ADP binding, AMP binding, ATP binding, GTP binding, RNA binding, calcium ion binding, dATP binding, double-stranded DNA binding, heparin binding, nucleosomal DNA binding, nucleotide binding, protein binding
54	TRUE	Empty	Stathmin OS=Homo sapiens OX=9606 GN=STMN1 PE=1 SV=3	P16949	STMN1	17 kDa	TRUE	0.043		GFP_treated low, GFP_untreated high, MCYN_treated low, MCYN_untreated low	Homo sapiens		establishment of skin barrier, hepatocyte growth factor receptor signaling pathway, intracellular signal transduction, negative regulation of Rho protein signal transduction, negative regulation of guanyl-nucleotide exchange factor activity, negative regulation of microtubule polymerization, negative regulation of stress fiber assembly, negative regulation of thrombin-activated receptor signaling…		axonogenesis, cell differentiation, hepatocyte growth factor receptor signaling pathway, intracellular signal transduction, microtubule depolymerization, mitotic cytokinesis, mitotic spindle organization, neuron projection development, response to virus	axonogenesis, brain development, cell differentiation, establishment of skin barrier, multicellular organism development, nervous system development, neuron projection development							response to virus	axonogenesis, brain development, establishment of skin barrier, multicellular organism development, neuron projection development				hepatocyte growth factor receptor signaling pathway, intracellular signal transduction, response to virus		response to virus		cytosol	microtubule			extracellular exosome	cytoskeleton, microtubule	membrane				microtubule					protein binding, tubulin binding
55	TRUE	Empty	Cluster of Isoform 2 of Transketolase OS=Homo sapiens OX=9606 GN=TKT (P29401-2)	P29401-2 [2]	TKT	69 kDa	TRUE	0.063		[]	unknown
56	TRUE	Empty	Transitional endoplasmic reticulum ATPase OS=Homo sapiens OX=9606 GN=VCP PE=1 SV=4	P55072	VCP	89 kDa		0.089		[]	Homo sapiens		activation of cysteine-type endopeptidase activity involved in apoptotic process, endoplasmic reticulum unfolded protein response, positive regulation of ATP biosynthetic process, positive regulation of Lys63-specific deubiquitinase activity, positive regulation of canonical Wnt signaling pathway, positive regulation of mitochondrial membrane potential, positive regulation of oxidative phosphoryl…		ATP metabolic process, ER-associated misfolded protein catabolic process, NADH metabolic process, aggresome assembly, autophagosome maturation, cellular response to DNA damage stimulus, cellular response to arsenite ion, cellular response to heat, double-strand break repair, endoplasmic reticulum unfolded protein response, error-free translesion synthesis, flavin adenine dinucleotide catabolic pr…		ER to Golgi vesicle-mediated transport, endosome to lysosome transport via multivesicular body sorting pathway, establishment of protein localization, neutrophil degranulation, retrograde protein transport, ER to cytosol, transmembrane transport		neutrophil degranulation	ER to Golgi vesicle-mediated transport, endosome to lysosome transport via multivesicular body sorting pathway, establishment of protein localization, neutrophil degranulation, retrograde protein transport, ER to cytosol, transmembrane transport		ATP metabolic process, DNA repair, ER-associated misfolded protein catabolic process, ERAD pathway, NADH metabolic process, autophagosome maturation, double-strand break repair, error-free translesion synthesis, flavin adenine dinucleotide catabolic process, macroautophagy, proteasomal protein catabolic process, proteasome-mediated ubiquitin-dependent protein catabolic process, protein N-linked g…	viral genome replication					ER-associated misfolded protein catabolic process, ERAD pathway, cellular response to DNA damage stimulus, cellular response to arsenite ion, cellular response to heat, double-strand break repair, endoplasmic reticulum unfolded protein response, error-free translesion synthesis, neutrophil degranulation, retrograde protein transport, ER to cytosol, ubiquitin-dependent ERAD pathway		viral genome replication		Derlin-1 retrotranslocation complex, VCP-NPL4-UFD1 AAA ATPase complex, VCP-NSFL1C complex, azurophil granule lumen, cytoplasmic stress granule, cytosol, endoplasmic reticulum, endoplasmic reticulum membrane, ficolin-1-rich granule lumen, perinuclear region of cytoplasm, secretory granule lumen		Derlin-1 retrotranslocation complex, VCP-NPL4-UFD1 AAA ATPase complex, endoplasmic reticulum membrane		extracellular exosome	Derlin-1 retrotranslocation complex, VCP-NPL4-UFD1 AAA ATPase complex, azurophil granule lumen, cytoplasmic stress granule, endoplasmic reticulum, endoplasmic reticulum membrane, ficolin-1-rich granule lumen, lipid particle, nucleoplasm, nucleus, secretory granule lumen, site of double-strand break	Derlin-1 retrotranslocation complex, VCP-NPL4-UFD1 AAA ATPase complex, endoplasmic reticulum membrane		nucleoplasm		Derlin-1 retrotranslocation complex, VCP-NPL4-UFD1 AAA ATPase complex, azurophil granule lumen, endoplasmic reticulum membrane, ficolin-1-rich granule lumen, nucleoplasm, secretory granule lumen, site of double-strand break					ADP binding, ATP binding, BAT3 complex binding, K48-linked polyubiquitin binding, MHC class I protein binding, RNA binding, identical protein binding, lipid binding, macromolecular complex binding, nucleotide binding, protein domain specific binding, protein phosphatase binding, ubiquitin protein ligase binding, ubiquitin-specific protease binding	ATPase activity
57	TRUE	Empty	Cluster of Stress-70 protein, mitochondrial OS=Homo sapiens OX=9606 GN=HSPA9 PE=1 SV=2 (P38646)	P38646 [2]	HSPA9	74 kDa	TRUE	0.41		[]	Homo sapiens		erythrocyte differentiation, interleukin-12-mediated signaling pathway, negative regulation of apoptotic process, negative regulation of erythrocyte differentiation, regulation of erythrocyte differentiation		cellular response to heat, cellular response to unfolded protein, chaperone mediated protein folding requiring cofactor, erythrocyte differentiation, interleukin-12-mediated signaling pathway, iron-sulfur cluster assembly, protein folding, protein refolding	erythrocyte differentiation			erythrocyte differentiation			iron-sulfur cluster assembly		erythrocyte differentiation				cellular response to heat, cellular response to unfolded protein, interleukin-12-mediated signaling pathway				mitochondrial matrix, mitochondrial nucleoid, mitochondrion				extracellular exosome	mitochondrial matrix, mitochondrial nucleoid, mitochondrion, nucleolus, nucleus		mitochondrial matrix, mitochondrial nucleoid	nucleolus, nucleus		mitochondrial matrix, mitochondrial nucleoid, nucleolus					ATP binding, RNA binding, heat shock protein binding, misfolded protein binding, nucleotide binding, protein binding involved in protein folding, ubiquitin protein ligase binding, unfolded protein binding	ATPase activity, coupled
58	TRUE	Empty	Cluster of Cytoplasmic dynein 1 heavy chain 1 OS=Homo sapiens OX=9606 GN=DYNC1H1 PE=1 SV=5 (Q14204)	Q14204 [2]	DYNC1H1	532 kDa	TRUE	0.068		[]	Homo sapiens		positive regulation of intracellular transport, positive regulation of spindle assembly, regulation of G2/M transition of mitotic cell cycle, regulation of metaphase plate congression, regulation of mitotic spindle organization		G2/M transition of mitotic cell cycle, cell cycle, cell division, ciliary basal body docking, cytoplasmic mRNA processing body assembly, cytoplasmic microtubule organization, establishment of spindle localization, minus-end-directed vesicle transport along microtubule, mitotic spindle organization, neutrophil degranulation, stress granule assembly		ER to Golgi vesicle-mediated transport, establishment of spindle localization, minus-end-directed vesicle transport along microtubule, neutrophil degranulation		antigen processing and presentation of exogenous peptide antigen via MHC class II, neutrophil degranulation	ER to Golgi vesicle-mediated transport, establishment of spindle localization, minus-end-directed vesicle transport along microtubule, neutrophil degranulation								neutrophil degranulation				azurophil granule lumen, cytosol	centrosome, cytoplasmic dynein complex, dynein complex, microtubule			extracellular exosome	azurophil granule lumen, centrosome, cytoplasmic dynein complex, cytoskeleton, dynein complex, microtubule	membrane				azurophil granule lumen, centrosome, cytoplasmic dynein complex, dynein complex, microtubule					ATP binding, RNA binding, dynein intermediate chain binding, dynein light chain binding, dynein light intermediate chain binding, nucleotide binding	ATP-dependent microtubule motor activity, minus-end-directed, ATPase activity, microtubule motor activity
59	TRUE	Empty	Lamin-B2 OS=Homo sapiens OX=9606 GN=LMNB2 PE=1 SV=4	Q03252	LMNB2	70 kDa	TRUE	0.14		[]	Homo sapiens																						lamin filament				lamin filament, nuclear envelope, nuclear inner membrane, nuclear membrane, nucleus	membrane, nuclear inner membrane, nuclear membrane		lamin filament, nuclear envelope, nuclear inner membrane, nuclear membrane	nuclear inner membrane, nuclear membrane	intermediate filament, lamin filament, nuclear envelope, nuclear inner membrane, nuclear membrane					protein binding
60	TRUE	Empty	Cluster of Profilin-1 OS=Homo sapiens OX=9606 GN=PFN1 PE=1 SV=2 (P07737)	P07737 [2]	PFN1	15 kDa	TRUE	0.14		[]	Homo sapiens		Wnt signaling pathway, planar cell polarity pathway, negative regulation of actin filament bundle assembly, negative regulation of actin filament polymerization, negative regulation of stress fiber assembly, positive regulation of ATPase activity, positive regulation of actin filament bundle assembly, positive regulation of actin filament polymerization, positive regulation of epithelial cell mig…		Wnt signaling pathway, planar cell polarity pathway, actin cytoskeleton organization, modification of postsynaptic actin cytoskeleton, negative regulation of actin filament polymerization, positive regulation of actin filament polymerization, synapse maturation	neural tube closure, synapse maturation								neural tube closure, synapse maturation				Wnt signaling pathway, planar cell polarity pathway				cell cortex, cytosol	cytoskeleton			blood microparticle, extracellular exosome	cytoskeleton, nucleus	membrane		nucleus							RNA binding, Rho GTPase binding, actin monomer binding, adenyl-nucleotide exchange factor activity, cadherin binding, phosphatidylinositol-4,5-bisphosphate binding, proline-rich region binding, protein binding
61	TRUE	Empty	Histone H1.5 OS=Homo sapiens OX=9606 GN=HIST1H1B PE=1 SV=3	P16401	HIST1H1B	23 kDa	TRUE	0.24		[]	Homo sapiens		negative regulation of DNA recombination, negative regulation of chromatin silencing, negative regulation of transcription from RNA polymerase II promoter, positive regulation of cell growth, positive regulation of histone H3-K9 methylation, protein stabilization, regulation of transcription, DNA-templated		chromosome condensation, nucleosome assembly, nucleosome positioning		establishment of protein localization to chromatin			establishment of protein localization to chromatin																	chromosome, nuclear chromatin, nuclear heterochromatin, nucleosome, nucleus			nuclear chromatin, nuclear heterochromatin		nuclear chromatin, nuclear heterochromatin, nucleosome					RNA binding, double-stranded DNA binding, histone deacetylase binding, nucleosomal DNA binding, protein binding
62	TRUE	Empty	Cluster of Phosphoglycerate mutase 1 OS=Homo sapiens OX=9606 GN=PGAM1 PE=1 SV=2 (P18669)	P18669 [3]	PGAM1	29 kDa	TRUE	0.25		[]	Homo sapiens		Notch signaling pathway, regulation of glycolytic process, regulation of pentose-phosphate shunt		Notch signaling pathway, canonical glycolysis, glycolytic process, neutrophil degranulation		neutrophil degranulation		neutrophil degranulation	neutrophil degranulation		canonical glycolysis, gluconeogenesis, glycolytic process, respiratory burst	spermatogenesis	spermatogenesis, striated muscle contraction		spermatogenesis	spermatogenesis	Notch signaling pathway, neutrophil degranulation, response to mercury ion				cytosol, ficolin-1-rich granule lumen, secretory granule lumen				extracellular exosome	ficolin-1-rich granule lumen, nucleus, secretory granule lumen	membrane		nucleus		ficolin-1-rich granule lumen, secretory granule lumen					cofactor binding, protein binding, protein kinase binding	2,3-bisphosphoglycerate-dependent phosphoglycerate mutase activity, bisphosphoglycerate mutase activity, hydrolase activity, phosphoglycerate mutase activity
63	TRUE	Empty	Lamin-B1 OS=Homo sapiens OX=9606 GN=LMNB1 PE=1 SV=2	P20700	LMNB1	66 kDa	TRUE	0.017		GFP_treated high, GFP_untreated low, MCYN_treated low, MCYN_untreated low	Homo sapiens		interleukin-12-mediated signaling pathway		interleukin-12-mediated signaling pathway													interleukin-12-mediated signaling pathway					lamin filament				intermediate filament, lamin filament, nuclear envelope, nuclear inner membrane, nuclear matrix, nuclear membrane, nucleoplasm, nucleus	membrane, nuclear inner membrane, nuclear membrane		lamin filament, nuclear envelope, nuclear inner membrane, nuclear matrix, nucleoplasm	nuclear inner membrane, nuclear membrane	intermediate filament, lamin filament, nuclear envelope, nuclear inner membrane, nuclear matrix, nuclear membrane, nucleoplasm					double-stranded DNA binding, phospholipase binding, protein binding, sequence-specific double-stranded DNA binding
64	TRUE	Empty	Cluster of Isoform 2 of Ubiquitin-like modifier-activating enzyme 1 OS=Homo sapiens OX=9606 GN=UBA1 (P22314-2)	P22314-2 [3]	UBA1	114 kDa	TRUE	0.0047		GFP_treated high, GFP_untreated low, MCYN_treated high, MCYN_untreated high	unknown
65	TRUE	Empty	Cluster of Spectrin alpha chain, non-erythrocytic 1 OS=Homo sapiens OX=9606 GN=SPTAN1 PE=1 SV=1 (A0A0D9SGF6)	A0A0D9SGF6 [2]	SPTAN1	288 kDa	TRUE	0.049		GFP_treated high, GFP_untreated low, MCYN_treated high, MCYN_untreated low	Homo sapiens																						microtubule cytoskeleton				intracellular membrane-bounded organelle, microtubule cytoskeleton										calcium ion binding
66	TRUE	Empty	Cluster of Heterogeneous nuclear ribonucleoprotein U OS=Homo sapiens OX=9606 GN=HNRNPU PE=1 SV=6 (Q00839)	Q00839 [3]	HNRNPU	91 kDa	TRUE	0.49		[]	Homo sapiens		CRD-mediated mRNA stabilization, circadian regulation of gene expression, dosage compensation by inactivation of X chromosome, maintenance of protein location in nucleus, negative regulation of kinase activity, negative regulation of stem cell differentiation, negative regulation of telomere maintenance via telomerase, negative regulation of transcription elongation from RNA polymerase II promote…		cardiac muscle cell development, cell cycle, cell differentiation, cell division, cellular response to glucocorticoid stimulus, cellular response to leukemia inhibitory factor, chromatin organization, dendritic transport of messenger ribonucleoprotein complex, mRNA processing, mRNA splicing, via spliceosome, maintenance of protein location in nucleus, osteoblast differentiation	cardiac muscle cell development, multicellular organism development, osteoblast differentiation	dendritic transport of messenger ribonucleoprotein complex			RNA localization to chromatin, dendritic transport of messenger ribonucleoprotein complex, maintenance of protein location in nucleus, protein localization to spindle microtubule		RNA splicing, adaptive thermogenesis, mRNA processing, mRNA splicing, via spliceosome		adaptive thermogenesis, cardiac muscle cell development, circadian regulation of gene expression, multicellular organism development, osteoblast differentiation				cellular response to glucocorticoid stimulus, cellular response to leukemia inhibitory factor	circadian regulation of gene expression, rhythmic process			CRD-mediated mRNA stability complex, cytoplasmic ribonucleoprotein granule, dendrite cytoplasm	centrosome, mitotic spindle, mitotic spindle microtubule, mitotic spindle midzone, spindle pole				RNA polymerase II transcription factor complex, catalytic step 2 spliceosome, centrosome, chromosome, chromosome, centromeric region, condensed chromosome kinetochore, cytoplasmic ribonucleoprotein granule, cytoskeleton, inactive sex chromosome, microtubule organizing center, mitotic spindle, mitotic spindle microtubule, mitotic spindle midzone, nuclear chromosome, nuclear matrix, nuclear speck, …	membrane		RNA polymerase II transcription factor complex, catalytic step 2 spliceosome, nuclear chromosome, nuclear matrix, nuclear speck, nucleoplasm, spliceosomal complex, telomerase holoenzyme complex		RNA polymerase II transcription factor complex, catalytic step 2 spliceosome, centrosome, chromosome, centromeric region, condensed chromosome kinetochore, microtubule organizing center, mitotic spindle, mitotic spindle microtubule, mitotic spindle midzone, nuclear chromosome, nuclear matrix, nuclear speck, nucleoplasm, spindle, spindle pole, telomerase holoenzyme complex					ATP binding, RNA polymerase II C-terminal domain binding, RNA polymerase II core promoter proximal region sequence-specific DNA binding, TFIIH-class transcription factor binding, actin binding, chromatin DNA binding, chromatin binding, double-stranded DNA binding, double-stranded RNA binding, identical protein binding, mRNA 3'-UTR binding, nucleotide binding, poly(A) binding, poly(C) RNA binding,…
67	TRUE	Empty	Cluster of Poly(rC)-binding protein 1 OS=Homo sapiens OX=9606 GN=PCBP1 PE=1 SV=2 (Q15365)	Q15365 [8]	PCBP1	37 kDa	TRUE	0.13		[]	Homo sapiens		negative regulation of defense response to virus, negative regulation of type I interferon production, positive regulation of transcription from RNA polymerase II promoter		IRES-dependent viral translational initiation, defense response to virus, mRNA metabolic process, mRNA splicing, via spliceosome, proteasome-mediated ubiquitin-dependent protein catabolic process, viral RNA genome replication				defense response to virus, innate immune response			IRES-dependent viral translational initiation, mRNA metabolic process, mRNA splicing, via spliceosome, proteasome-mediated ubiquitin-dependent protein catabolic process, viral RNA genome replication	IRES-dependent viral translational initiation, defense response to virus, viral RNA genome replication					defense response to virus, innate immune response		IRES-dependent viral translational initiation, defense response to virus, viral RNA genome replication		cytoplasmic ribonucleoprotein granule, cytosol				extracellular exosome	cytoplasmic ribonucleoprotein granule, nuclear speck, nucleoplasm, nucleus	membrane		nuclear speck, nucleoplasm		nuclear speck, nucleoplasm					DNA binding, cadherin binding, enzyme binding, mRNA binding, sequence-specific single stranded DNA binding, ubiquitin protein ligase binding
68	TRUE	Empty	Cluster of Far upstream element-binding protein 2 OS=Homo sapiens OX=9606 GN=KHSRP PE=1 SV=4 (Q92945)	Q92945 [2]	KHSRP	73 kDa	TRUE	0.13		[]	Homo sapiens		3'-UTR-mediated mRNA destabilization, mRNA catabolic process, negative regulation of low-density lipoprotein particle clearance, negative regulation of nitric oxide biosynthetic process, positive regulation of mRNA catabolic process, regulation of mRNA stability, regulation of miRNA metabolic process, regulation of transcription, DNA-templated		RNA splicing, RNA splicing, via transesterification reactions, cellular response to cytokine stimulus, mRNA catabolic process, mRNA processing, miRNA metabolic process		mRNA transport			mRNA transport		RNA splicing, RNA splicing, via transesterification reactions, mRNA catabolic process, mRNA processing, miRNA metabolic process						cellular response to cytokine stimulus				cytoplasmic stress granule, cytosol					cytoplasmic stress granule, nucleoplasm, nucleus	membrane		nucleoplasm, nucleus		nucleoplasm					DNA binding, mRNA 3'-UTR AU-rich region binding, mRNA binding, protein binding
69	TRUE	Empty	Cluster of T-complex protein 1 subunit zeta OS=Homo sapiens OX=9606 GN=CCT6A PE=1 SV=3 (P40227)	P40227 [3]	CCT6A	58 kDa	TRUE	0.04		GFP_treated high, GFP_untreated low, MCYN_treated high, MCYN_untreated high	Homo sapiens		positive regulation of establishment of protein localization to telomere, positive regulation of protein localization to Cajal body, positive regulation of telomerase RNA localization to Cajal body, positive regulation of telomere maintenance via telomerase, protein stabilization		protein folding																	chaperonin-containing T-complex, cytosol	microtubule			extracellular exosome	microtubule					microtubule					ATP binding, RNA binding, WD40-repeat domain binding, nucleotide binding, unfolded protein binding
70	TRUE	Empty	Cluster of Endoplasmin OS=Homo sapiens OX=9606 GN=HSP90B1 PE=1 SV=1 (P14625)	P14625 [3]	HSP90B1	92 kDa	TRUE	0.17		[]	Homo sapiens		ATF6-mediated unfolded protein response, cytokine-mediated signaling pathway, negative regulation of apoptotic process, regulation of phosphoprotein phosphatase activity, sequestering of calcium ion, toll-like receptor signaling pathway		ATF6-mediated unfolded protein response, actin rod assembly, cellular protein metabolic process, cellular response to ATP, cytokine-mediated signaling pathway, post-translational protein modification, protein folding, protein folding in endoplasmic reticulum, retrograde protein transport, ER to cytosol, sequestering of calcium ion, toll-like receptor signaling pathway, ubiquitin-dependent ERAD pa…		protein transport, receptor-mediated endocytosis, retrograde protein transport, ER to cytosol		toll-like receptor signaling pathway	receptor-mediated endocytosis, retrograde protein transport, ER to cytosol, sequestering of calcium ion		cellular protein metabolic process, post-translational protein modification, retrograde protein transport, ER to cytosol, ubiquitin-dependent ERAD pathway						ATF6-mediated unfolded protein response, cellular response to ATP, cytokine-mediated signaling pathway, response to endoplasmic reticulum stress, response to hypoxia, retrograde protein transport, ER to cytosol, toll-like receptor signaling pathway, ubiquitin-dependent ERAD pathway				cytosol, endocytic vesicle lumen, endoplasmic reticulum, endoplasmic reticulum chaperone complex, endoplasmic reticulum lumen, endoplasmic reticulum membrane, melanosome, perinuclear region of cytoplasm		endoplasmic reticulum chaperone complex, endoplasmic reticulum lumen, endoplasmic reticulum membrane		extracellular exosome, extracellular matrix	endocytic vesicle lumen, endoplasmic reticulum, endoplasmic reticulum chaperone complex, endoplasmic reticulum lumen, endoplasmic reticulum membrane, melanosome, nucleus	endoplasmic reticulum membrane, plasma membrane		nucleus		endocytic vesicle lumen, endoplasmic reticulum chaperone complex, endoplasmic reticulum lumen, endoplasmic reticulum membrane	plasma membrane				ATP binding, RNA binding, calcium ion binding, low-density lipoprotein particle receptor binding, nucleotide binding, protein phosphatase binding, unfolded protein binding
71	TRUE	Empty	Cluster of Isoform 2 of Spectrin beta chain, non-erythrocytic 1 OS=Homo sapiens OX=9606 GN=SPTBN1 (Q01082-3)	Q01082-3 [2]	SPTBN1	251 kDa	TRUE	0.0039		GFP_treated high, GFP_untreated low, MCYN_treated high, MCYN_untreated high	unknown		actin filament capping		actin filament capping, cytoskeleton organization																	cytoplasm, spectrin	spectrin				cytoskeleton, spectrin					spectrin					actin binding, phospholipid binding
72	TRUE	Empty	Plasminogen activator inhibitor 1 RNA-binding protein OS=Homo sapiens OX=9606 GN=SERBP1 PE=1 SV=2	Q8NC51 (+1)	SERBP1	45 kDa		0.48		[]	Homo sapiens		regulation of apoptotic process, regulation of mRNA stability																			cytosol, perinuclear region of cytoplasm				extracellular exosome	nucleus	plasma membrane		nucleus			plasma membrane				RNA binding, cadherin binding, mRNA 3'-UTR binding
73	TRUE	Empty	Cluster of T-complex protein 1 subunit theta OS=Homo sapiens OX=9606 GN=CCT8 PE=1 SV=4 (P50990)	P50990 [3]	CCT8	60 kDa	TRUE	0.024		GFP_treated high, GFP_untreated low, MCYN_treated high, MCYN_untreated high	Homo sapiens		positive regulation of establishment of protein localization to telomere, positive regulation of protein localization to Cajal body, positive regulation of telomerase RNA localization to Cajal body, positive regulation of telomere maintenance via telomerase, protein stabilization		binding of sperm to zona pellucida, neutrophil degranulation, pore complex assembly, protein folding		neutrophil degranulation, toxin transport		neutrophil degranulation	neutrophil degranulation, toxin transport			binding of sperm to zona pellucida			binding of sperm to zona pellucida	binding of sperm to zona pellucida	neutrophil degranulation				azurophil granule lumen, chaperonin-containing T-complex, cytosol, ficolin-1-rich granule lumen, secretory granule lumen	centrosome, cytoskeleton, intermediate filament cytoskeleton, microtubule, microtubule organizing center			extracellular exosome	azurophil granule lumen, centrosome, cytoskeleton, ficolin-1-rich granule lumen, intermediate filament cytoskeleton, microtubule, nucleoplasm, secretory granule lumen			nucleoplasm		azurophil granule lumen, centrosome, ficolin-1-rich granule lumen, microtubule, nucleoplasm, secretory granule lumen					ATP binding, cadherin binding, nucleotide binding, unfolded protein binding	ATPase activity, coupled
74	TRUE	Empty	Nucleoprotein TPR OS=Homo sapiens OX=9606 GN=TPR PE=1 SV=3	P12270	TPR	267 kDa		0.026		GFP_treated high, GFP_untreated low, MCYN_treated high, MCYN_untreated high	Homo sapiens		mitotic spindle assembly checkpoint, negative regulation of RNA export from nucleus, negative regulation of transcription from RNA polymerase II promoter, negative regulation of translational initiation, positive regulation of heterochromatin assembly, positive regulation of intracellular protein transport, positive regulation of mitotic cell cycle spindle assembly checkpoint, positive regulation…		cell cycle, cell division, cellular response to interferon-alpha, mRNA export from nucleus in response to heat stress, mitotic spindle assembly checkpoint, nuclear pore organization, viral process		RNA import into nucleus, mRNA export from nucleus, mRNA export from nucleus in response to heat stress, mRNA transport, protein import into nucleus			RNA import into nucleus, mRNA export from nucleus, mRNA export from nucleus in response to heat stress, mRNA transport, protein import into nucleus		mRNA export from nucleus, mRNA export from nucleus in response to heat stress	viral process					cellular response to heat, cellular response to interferon-alpha, mRNA export from nucleus in response to heat stress, response to epidermal growth factor		viral process		cytoplasm	cytoplasmic dynein complex, mitotic spindle				chromosome, chromosome, centromeric region, cytoplasmic dynein complex, cytoskeleton, kinetochore, mitotic spindle, nuclear envelope, nuclear inclusion body, nuclear membrane, nuclear periphery, nuclear pore, nuclear pore nuclear basket, nucleoplasm, nucleus, spindle	extrinsic component of membrane, nuclear membrane		nuclear envelope, nuclear inclusion body, nuclear membrane, nuclear periphery, nuclear pore, nuclear pore nuclear basket, nucleoplasm	nuclear membrane	chromosome, centromeric region, cytoplasmic dynein complex, kinetochore, mitotic spindle, nuclear envelope, nuclear inclusion body, nuclear membrane, nuclear periphery, nuclear pore, nuclear pore nuclear basket, nucleoplasm					RNA binding, chromatin binding, dynein complex binding, heat shock protein binding, mRNA binding, mitogen-activated protein kinase binding, protein homodimerization activity, tubulin binding
75	TRUE	Empty	Cluster of Histone H3 (Fragment) OS=Homo sapiens OX=9606 GN=H3F3B PE=1 SV=1 (K7EK07)	K7EK07 [8]	H3F3B	15 kDa	TRUE	0.016		GFP_treated high, GFP_untreated high, MCYN_treated low, MCYN_untreated high	Homo sapiens		blood coagulation, chromatin silencing at rDNA, interleukin-7-mediated signaling pathway, negative regulation of gene expression, epigenetic, regulation of gene silencing, regulation of gene silencing by miRNA, regulation of megakaryocyte differentiation		DNA replication-dependent nucleosome assembly, cellular protein metabolic process, chromatin silencing at rDNA, interleukin-7-mediated signaling pathway, protein heterotetramerization, telomere organization							cellular protein metabolic process		blood coagulation				blood coagulation, interleukin-7-mediated signaling pathway								extracellular exosome	nuclear chromosome, nuclear nucleosome, nucleoplasm, nucleus	membrane		nuclear chromosome, nuclear nucleosome, nucleoplasm		nuclear chromosome, nuclear nucleosome, nucleoplasm					cadherin binding, nucleosomal DNA binding, protein heterodimerization activity
76	TRUE	Empty	Cluster of T-complex protein 1 subunit gamma OS=Homo sapiens OX=9606 GN=CCT3 PE=1 SV=1 (B4DUR8)	B4DUR8 [3]	CCT3	56 kDa	TRUE	0.038		GFP_treated high, GFP_untreated low, MCYN_treated high, MCYN_untreated high	Neovison vison				protein folding																	cytosol						plasma membrane					plasma membrane				ATP binding, nucleotide binding, unfolded protein binding
77	TRUE	Empty	Cluster of Probable ATP-dependent RNA helicase DDX5 OS=Homo sapiens OX=9606 GN=DDX5 PE=1 SV=1 (P17844)	P17844 [3]	DDX5	69 kDa	TRUE	0.033		GFP_treated high, GFP_untreated low, MCYN_treated high, MCYN_untreated high	Homo sapiens		BMP signaling pathway, androgen receptor signaling pathway, intracellular estrogen receptor signaling pathway, intrinsic apoptotic signaling pathway by p53 class mediator, negative regulation of transcription from RNA polymerase II promoter, nuclear-transcribed mRNA catabolic process, positive regulation of DNA damage response, signal transduction by p53 class mediator, positive regulation of pro…		BMP signaling pathway, alternative mRNA splicing, via spliceosome, androgen receptor signaling pathway, epithelial to mesenchymal transition, intracellular estrogen receptor signaling pathway, intrinsic apoptotic signaling pathway by p53 class mediator, mRNA processing, mRNA splicing, via spliceosome, mRNA transcription, myoblast differentiation, nuclear-transcribed mRNA catabolic process, pri-mi…	epithelial to mesenchymal transition, myoblast differentiation						RNA splicing, alternative mRNA splicing, via spliceosome, mRNA processing, mRNA splicing, via spliceosome, mRNA transcription, nuclear-transcribed mRNA catabolic process, pri-miRNA transcription from RNA polymerase II promoter		epithelial to mesenchymal transition				BMP signaling pathway, androgen receptor signaling pathway, intracellular estrogen receptor signaling pathway, intrinsic apoptotic signaling pathway by p53 class mediator	rhythmic process							extracellular exosome	catalytic step 2 spliceosome, nucleolus, nucleoplasm, nucleus	membrane		catalytic step 2 spliceosome, nucleolus, nucleoplasm, nucleus		catalytic step 2 spliceosome, nucleolus, nucleoplasm					ATP binding, MH2 domain binding, R-SMAD binding, RNA binding, SMAD binding, androgen receptor binding, calcium-dependent protein binding, calmodulin binding, enzyme binding, mRNA 3'-UTR binding, nucleotide binding, pre-mRNA binding, primary miRNA binding, promoter-specific chromatin binding, ribonucleoprotein complex binding	ATP-dependent RNA helicase activity, RNA helicase activity, helicase activity
78	TRUE	Empty	Cluster of Heterogeneous nuclear ribonucleoprotein A1 OS=Homo sapiens OX=9606 GN=HNRNPA1 PE=1 SV=5 (P09651)	P09651 [4]	HNRNPA1	39 kDa	TRUE	0.065		[]	Homo sapiens		fibroblast growth factor receptor signaling pathway, negative regulation of telomere maintenance via telomerase, positive regulation of telomere maintenance via telomerase, regulation of alternative mRNA splicing, via spliceosome		RNA metabolic process, RNA splicing, cellular response to glucose starvation, cellular response to sodium arsenite, fibroblast growth factor receptor signaling pathway, mRNA processing, mRNA splicing, via spliceosome, viral process		RNA export from nucleus, mRNA transport, nuclear export, nuclear import			RNA export from nucleus, mRNA transport, nuclear export, nuclear import		RNA metabolic process, RNA splicing, mRNA processing, mRNA splicing, via spliceosome	viral process					cellular response to glucose starvation, cellular response to sodium arsenite, fibroblast growth factor receptor signaling pathway		viral process		cytoplasm				extracellular exosome	catalytic step 2 spliceosome, nucleoplasm, nucleus	membrane		catalytic step 2 spliceosome, nucleoplasm		catalytic step 2 spliceosome, nucleoplasm					G-rich strand telomeric DNA binding, identical protein binding, mRNA binding, miRNA binding, pre-mRNA binding, protein binding, protein domain specific binding, single-stranded DNA binding, single-stranded RNA binding, telomeric repeat-containing RNA binding
79	TRUE	Empty	Cluster of Annexin A2 OS=Homo sapiens OX=9606 GN=ANXA2 PE=1 SV=2 (P07355)	P07355 [4]	ANXA2	39 kDa	TRUE	0.01		GFP_treated low, GFP_untreated low, MCYN_treated high, MCYN_untreated high	Homo sapiens	cell-cell adhesion	body fluid secretion, catabolism by host of symbiont protein, fibrinolysis, interleukin-12-mediated signaling pathway, negative regulation by host of symbiont molecular function, negative regulation of catalytic activity, negative regulation of development of symbiont involved in interaction with host, negative regulation of low-density lipoprotein particle receptor catabolic process, positive re…		collagen fibril organization, endocardial cell differentiation, interleukin-12-mediated signaling pathway, membrane budding, membrane raft assembly, neutrophil degranulation, osteoclast development, protein heterotetramerization, protein localization to plasma membrane, regulation of cytosolic calcium ion concentration	angiogenesis, biomineral tissue development, endocardial cell differentiation, growth plate cartilage development, osteoclast development	body fluid secretion, calcium ion transmembrane transport, membrane budding, neutrophil degranulation	growth plate cartilage development	neutrophil degranulation, osteoclast development	body fluid secretion, calcium ion transmembrane transport, membrane budding, neutrophil degranulation, protein localization to plasma membrane		catabolism by host of symbiont protein	catabolism by host of symbiont protein, negative regulation by host of symbiont molecular function, positive regulation by host of viral process	angiogenesis, biomineral tissue development, endocardial cell differentiation, growth plate cartilage development, osteoclast development				interleukin-12-mediated signaling pathway, neutrophil degranulation, response to thyroid hormone				azurophil granule lumen, cell cortex, cytosol, early endosome, late endosome membrane, lysosomal membrane, macropinosome, melanosome, perinuclear region of cytoplasm			early endosome, late endosome membrane, macropinosome	basement membrane, extracellular exosome, extracellular space	azurophil granule lumen, early endosome, late endosome membrane, lipid particle, lysosomal membrane, macropinosome, melanosome, nucleus	basolateral plasma membrane, extrinsic component of plasma membrane, late endosome membrane, lysosomal membrane, membrane raft, plasma membrane, sarcolemma		nucleus	late endosome membrane, lysosomal membrane	azurophil granule lumen, late endosome membrane, lysosomal membrane	basolateral plasma membrane, extrinsic component of plasma membrane, sarcolemma				RNA binding, Rab GTPase binding, S100 protein binding, bone sialoprotein binding, cadherin binding involved in cell-cell adhesion, calcium ion binding, calcium-dependent phospholipid binding, calcium-dependent protein binding, cytoskeletal protein binding, identical protein binding, phosphatidylinositol-4,5-bisphosphate binding, phosphatidylserine binding, protease binding, virion binding
80	TRUE	Empty	Cluster of Ubiquitin carboxyl-terminal hydrolase isozyme L1 OS=Homo sapiens OX=9606 GN=UCHL1 PE=1 SV=2 (P09936)	P09936 [3]	UCHL1	25 kDa	TRUE	0.11		[]	Homo sapiens		negative regulation of MAP kinase activity, regulation of macroautophagy		axon target recognition, axonal transport of mitochondrion, axonogenesis, muscle fiber development, proteasome-mediated ubiquitin-dependent protein catabolic process, protein deubiquitination	axon target recognition, muscle fiber development	axonal transport of mitochondrion			axonal transport of mitochondrion		proteasome-mediated ubiquitin-dependent protein catabolic process, protein deubiquitination, proteolysis		adult walking behavior, axon target recognition, neuromuscular process, sensory perception of pain				response to ischemia				axon cytoplasm, cytosol, endoplasmic reticulum, endoplasmic reticulum membrane		endoplasmic reticulum membrane			endoplasmic reticulum, endoplasmic reticulum membrane, nucleoplasm	endoplasmic reticulum membrane, plasma membrane		nucleoplasm		endoplasmic reticulum membrane, nucleoplasm	plasma membrane				alpha-2A adrenergic receptor binding, ubiquitin binding, ubiquitin protein ligase binding	cysteine-type endopeptidase activity, ligase activity, omega peptidase activity, peptidase activity, thiol-dependent ubiquitin-specific protease activity
81	TRUE	Empty	Microtubule-associated protein 1B OS=Homo sapiens OX=9606 GN=MAP1B PE=1 SV=2	P46821	MAP1B	271 kDa	TRUE	0.13		[]	Homo sapiens		negative regulation of intracellular transport, positive regulation of axon extension		axon extension, axonogenesis, dendrite development, establishment of monopolar cell polarity, microtubule bundle formation, mitochondrion transport along microtubule, neuron migration, positive regulation of axon extension	axon extension, axonogenesis, dendrite development, nervous system development, neuron migration, positive regulation of axon extension	mitochondrion transport along microtubule	axon extension		mitochondrion transport along microtubule, neuron migration	neuron migration			axon extension, axonogenesis, dendrite development, nervous system development, neuron migration, positive regulation of axon extension								cytosol	microtubule, microtubule associated complex				cytoskeleton, microtubule, microtubule associated complex	plasma membrane				microtubule, microtubule associated complex, photoreceptor outer segment	plasma membrane				actin binding, microtubule binding
82	TRUE	Empty	Prohibitin OS=Homo sapiens OX=9606 GN=PHB PE=1 SV=1	P35232	PHB	30 kDa		0.099		[]	Homo sapiens		negative regulation of ERK1 and ERK2 cascade, negative regulation of androgen receptor signaling pathway, negative regulation of apoptotic process, negative regulation of cell growth, negative regulation of cell proliferation, negative regulation of glucocorticoid receptor signaling pathway, negative regulation of protein catabolic process, negative regulation of transcription by competitive prom…		DNA biosynthetic process, cellular response to interleukin-6, histone deacetylation, mitochondrion organization, osteoblast differentiation, progesterone receptor signaling pathway	animal organ regeneration, osteoblast differentiation, ovarian follicle atresia, ovarian follicle development	mitochondrial calcium ion transport			mitochondrial calcium ion transport		DNA biosynthetic process, histone deacetylation		animal organ regeneration, osteoblast differentiation, ovarian follicle atresia, ovarian follicle development		ovarian follicle atresia, ovarian follicle development	ovarian follicle atresia, ovarian follicle development	cellular response to interleukin-6, progesterone receptor signaling pathway, response to cytokine, response to drug, response to ethanol, response to immobilization stress, response to peptide hormone, signal transduction	ovarian follicle development			early endosome, extrinsic component of mitochondrial outer membrane, mitochondrial crista, mitochondrial inner membrane, mitochondrion			early endosome	extracellular exosome	early endosome, extrinsic component of mitochondrial outer membrane, mitochondrial crista, mitochondrial inner membrane, mitochondrion, nucleoplasm, nucleus	extrinsic component of mitochondrial outer membrane, extrinsic component of presynaptic active zone membrane, integral component of plasma membrane, mitochondrial crista, mitochondrial inner membrane, plasma membrane	extrinsic component of mitochondrial outer membrane, mitochondrial crista, mitochondrial inner membrane	nucleoplasm, nucleus	extrinsic component of mitochondrial outer membrane, mitochondrial crista, mitochondrial inner membrane	extrinsic component of mitochondrial outer membrane, mitochondrial crista, mitochondrial inner membrane, nucleoplasm	extrinsic component of presynaptic active zone membrane, integral component of plasma membrane, plasma membrane				complement component C3a binding, complement component C3b binding, enzyme binding, histone deacetylase binding, protein C-terminus binding, proteinase activated receptor binding, transcription regulatory region DNA binding
83	TRUE	Empty	Heat shock protein beta-1 OS=Homo sapiens OX=9606 GN=HSPB1 PE=1 SV=2	P04792	HSPB1	23 kDa		0.086		[]	Homo sapiens	platelet aggregation	intracellular signal transduction, negative regulation of apoptotic process, negative regulation of apoptotic signaling pathway, negative regulation of oxidative stress-induced intrinsic apoptotic signaling pathway, negative regulation of protein kinase activity, negative regulation of protein serine/threonine kinase activity, platelet aggregation, positive regulation of angiogenesis, positive re…		anterograde axonal protein transport, cellular response to vascular endothelial growth factor stimulus, chaperone-mediated protein folding, intracellular signal transduction, platelet aggregation, positive regulation of endothelial cell chemotaxis by VEGF-activated vascular endothelial growth factor receptor signaling pathway, response to virus		anterograde axonal protein transport			anterograde axonal protein transport			response to virus	platelet aggregation, retina homeostasis				cellular response to vascular endothelial growth factor stimulus, intracellular signal transduction, platelet aggregation, positive regulation of endothelial cell chemotaxis by VEGF-activated vascular endothelial growth factor receptor signaling pathway, response to unfolded protein, response to virus		response to virus		Z disc, axon cytoplasm, contractile fiber, cytosol	cytoskeleton, spindle			extracellular exosome, extracellular space	Z disc, cytoskeleton, nucleus, spindle	plasma membrane		nucleus		Z disc, spindle	plasma membrane				RNA binding, identical protein binding, protein binding involved in protein folding, protein homodimerization activity, protein kinase C binding, ubiquitin binding
84	TRUE	Empty	Cluster of Heterogeneous nuclear ribonucleoproteins C1/C2 OS=Homo sapiens OX=9606 GN=HNRNPC PE=1 SV=1 (B4DY08)	B4DY08 [8]	HNRNPC	32 kDa	TRUE	0.23		[]	Homo sapiens																																				RNA binding
85	TRUE	Empty	Cluster of T-complex protein 1 subunit epsilon OS=Homo sapiens OX=9606 GN=CCT5 PE=1 SV=1 (P48643)	P48643 [2]	CCT5	60 kDa	TRUE	0.75		[]	Homo sapiens		positive regulation of establishment of protein localization to telomere, positive regulation of protein localization to Cajal body, positive regulation of telomerase RNA localization to Cajal body, positive regulation of telomere maintenance via telomerase, protein stabilization		binding of sperm to zona pellucida, protein folding, response to virus		toxin transport			toxin transport			binding of sperm to zona pellucida, response to virus			binding of sperm to zona pellucida	binding of sperm to zona pellucida	response to virus		response to virus		chaperonin-containing T-complex, cytosol	centrosome, microtubule, microtubule organizing center			extracellular exosome	centrosome, cytoskeleton, microtubule, microtubule organizing center, nucleolus			nucleolus		centrosome, microtubule, microtubule organizing center, nucleolus					ATP binding, G-protein beta-subunit binding, beta-tubulin binding, mRNA 3'-UTR binding, mRNA 5'-UTR binding, nucleotide binding, unfolded protein binding
86	TRUE	Empty	Isoform 2 of Neutral alpha-glucosidase AB OS=Homo sapiens OX=9606 GN=GANAB	Q14697-2	GANAB	109 kDa		0.011		GFP_treated high, GFP_untreated low, MCYN_treated low, MCYN_untreated high	unknown
87	TRUE	Empty	Cluster of T-complex protein 1 subunit delta OS=Homo sapiens OX=9606 GN=CCT4 PE=1 SV=4 (P50991)	P50991 [2]	CCT4	58 kDa	TRUE	0.0076		GFP_treated low, GFP_untreated low, MCYN_treated high, MCYN_untreated high	Homo sapiens		positive regulation of establishment of protein localization to telomere, positive regulation of protein localization to Cajal body, positive regulation of telomerase RNA localization to Cajal body, positive regulation of telomerase activity, positive regulation of telomere maintenance via telomerase, protein stabilization		binding of sperm to zona pellucida, protein folding		toxin transport			scaRNA localization to Cajal body, toxin transport			binding of sperm to zona pellucida			binding of sperm to zona pellucida	binding of sperm to zona pellucida					chaperonin-containing T-complex, cytosol, melanosome	centrosome, microtubule, microtubule organizing center			extracellular exosome	centrosome, cytoskeleton, melanosome, microtubule, nucleoplasm			nucleoplasm		centrosome, microtubule, microtubule organizing center, nucleoplasm					ATP binding, RNA binding, nucleotide binding, unfolded protein binding
88	TRUE	Empty	Cluster of Lamina-associated polypeptide 2, isoforms beta/gamma OS=Homo sapiens OX=9606 GN=TMPO PE=1 SV=2 (P42167)	P42167 [3]	TMPO	51 kDa	TRUE	0.08		[]	Homo sapiens																					cytoplasm					nuclear envelope, nuclear inner membrane, nuclear membrane, nucleus	integral component of membrane, nuclear inner membrane, nuclear membrane		nuclear envelope, nuclear inner membrane	nuclear inner membrane, nuclear membrane	nuclear envelope, nuclear inner membrane, nuclear membrane					DNA binding, lamin binding, protein binding
89	TRUE	Empty	Fascin OS=Homo sapiens OX=9606 GN=FSCN1 PE=1 SV=3	Q16658	FSCN1	55 kDa		0.14		[]	Homo sapiens		cytokine-mediated signaling pathway, positive regulation of extracellular matrix disassembly, positive regulation of filopodium assembly, positive regulation of lamellipodium assembly, positive regulation of podosome assembly, regulation of actin cytoskeleton organization, regulation of microvillus assembly		actin cytoskeleton organization, actin filament bundle assembly, actin filament organization, cell migration, cell motility, cell-cell junction assembly, cytokine-mediated signaling pathway, establishment of apical/basal cell polarity, establishment or maintenance of cell polarity, microspike assembly					cell migration	cell migration							cytokine-mediated signaling pathway				cytosol	actin cytoskeleton, podosome, stress fiber			extracellular exosome	actin cytoskeleton, cytoskeleton, podosome, stress fiber	cell projection membrane				podosome, stress fiber	cell projection membrane				RNA binding, actin binding, actin filament binding, cadherin binding, drug binding, protein binding, protein binding, bridging
90	TRUE	Empty	Cluster of Polyadenylate-binding protein 1 OS=Homo sapiens OX=9606 GN=PABPC1 PE=1 SV=2 (P11940)	P11940 [14]	PABPC1	71 kDa	TRUE	0.12		[]	Homo sapiens		chromatin-mediated maintenance of transcription, gene silencing by RNA, mRNA stabilization, negative regulation of nuclear-transcribed mRNA catabolic process, nonsense-mediated decay, nuclear-transcribed mRNA catabolic process, nonsense-mediated decay, positive regulation of nuclear-transcribed mRNA catabolic process, deadenylation-dependent decay, positive regulation of nuclear-transcribed mRNA …		chromatin-mediated maintenance of transcription, gene silencing by RNA, mRNA metabolic process, mRNA polyadenylation, mRNA splicing, via spliceosome, nuclear-transcribed mRNA catabolic process, nonsense-mediated decay, oocyte maturation, translational initiation	oocyte maturation				nucleus localization		mRNA metabolic process, mRNA polyadenylation, mRNA splicing, via spliceosome, nuclear-transcribed mRNA catabolic process, nonsense-mediated decay, translational initiation	oocyte maturation	oocyte maturation		oocyte maturation	oocyte maturation					cytoplasmic stress granule, cytosol, mitochondrial matrix, mitochondrion				extracellular exosome	catalytic step 2 spliceosome, cytoplasmic ribonucleoprotein granule, cytoplasmic stress granule, mitochondrial matrix, mitochondrion, nucleus	membrane	mitochondrial matrix, mitochondrion	catalytic step 2 spliceosome		catalytic step 2 spliceosome, mitochondrial matrix					mRNA 3'-UTR binding, poly(A) binding, poly(U) RNA binding, protein C-terminus binding, protein binding, translation activator activity
91	TRUE	Empty	Cluster of Clathrin heavy chain OS=Homo sapiens OX=9606 GN=CLTC PE=1 SV=1 (A0A087WVQ6)	A0A087WVQ6 [4]	CLTC	192 kDa	TRUE	0.16		[]	Homo sapiens		positive regulation of glucose import		clathrin coat assembly, membrane organization, mitotic cell cycle	anatomical structure morphogenesis	intracellular protein transport, receptor-mediated endocytosis, retrograde transport, endosome to Golgi			intracellular protein transport, receptor-mediated endocytosis, retrograde transport, endosome to Golgi											clathrin coat of trans-Golgi network vesicle, trans-Golgi network	clathrin coat of coated pit, clathrin coat of trans-Golgi network vesicle, clathrin complex, clathrin-coated endocytic vesicle, clathrin-coated vesicle, cytoplasmic vesicle membrane, cytosol, late endosome, lysosome, membrane coat, sorting endosome, trans-Golgi network	mitotic spindle		late endosome, sorting endosome	extracellular exosome	clathrin coat of trans-Golgi network vesicle, clathrin-coated endocytic vesicle, clathrin-coated vesicle, cytoplasmic vesicle membrane, late endosome, lysosome, mitotic spindle, sorting endosome, trans-Golgi network	clathrin coat of coated pit, clathrin coat of trans-Golgi network vesicle, clathrin complex, clathrin-coated pit, cytoplasmic vesicle membrane, membrane coat, presynaptic endocytic zone membrane			clathrin coat of trans-Golgi network vesicle, cytoplasmic vesicle membrane	clathrin coat of trans-Golgi network vesicle, cytoplasmic vesicle membrane, mitotic spindle, trans-Golgi network	clathrin coat of coated pit, presynaptic endocytic zone membrane				clathrin light chain binding, identical protein binding, protein kinase binding
92	TRUE	Empty	Cluster of Protein disulfide-isomerase OS=Homo sapiens OX=9606 GN=P4HB PE=1 SV=3 (P07237)	P07237 [2]	P4HB	57 kDa	TRUE	0.037		GFP_treated high, GFP_untreated low, MCYN_treated high, MCYN_untreated high	Homo sapiens		cell redox homeostasis, chylomicron assembly, interleukin-12-mediated signaling pathway, interleukin-23-mediated signaling pathway, positive regulation of viral entry into host cell, regulation of oxidative stress-induced intrinsic apoptotic signaling pathway, very-low-density lipoprotein particle assembly		cell redox homeostasis, cellular protein metabolic process, cellular response to hypoxia, chylomicron assembly, interleukin-12-mediated signaling pathway, interleukin-23-mediated signaling pathway, peptidyl-proline hydroxylation to 4-hydroxy-L-proline, post-translational protein modification, protein folding, response to endoplasmic reticulum stress, very-low-density lipoprotein particle assembly							cellular protein metabolic process, oxidation-reduction process, peptidyl-proline hydroxylation to 4-hydroxy-L-proline, post-translational protein modification		chylomicron assembly, very-low-density lipoprotein particle assembly				cellular response to hypoxia, interleukin-12-mediated signaling pathway, interleukin-23-mediated signaling pathway, response to endoplasmic reticulum stress				endoplasmic reticulum, endoplasmic reticulum chaperone complex, endoplasmic reticulum lumen, endoplasmic reticulum-Golgi intermediate compartment, melanosome, procollagen-proline 4-dioxygenase complex		endoplasmic reticulum chaperone complex, endoplasmic reticulum lumen, procollagen-proline 4-dioxygenase complex		extracellular exosome	endoplasmic reticulum, endoplasmic reticulum chaperone complex, endoplasmic reticulum lumen, endoplasmic reticulum-Golgi intermediate compartment, melanosome, procollagen-proline 4-dioxygenase complex	external side of plasma membrane, plasma membrane				endoplasmic reticulum chaperone complex, endoplasmic reticulum lumen, procollagen-proline 4-dioxygenase complex	external side of plasma membrane				RNA binding, enzyme binding, integrin binding, protein heterodimerization activity	isomerase activity, peptide disulfide oxidoreductase activity, peptidyl-proline 4-dioxygenase activity, procollagen-proline 4-dioxygenase activity, protein disulfide isomerase activity
93	TRUE	Empty	Cluster of Matrin-3 OS=Homo sapiens OX=9606 GN=MATR3 PE=1 SV=1 (A8MXP9)	A8MXP9 [6]	MATR3	100 kDa	TRUE	0.01		GFP_treated low, GFP_untreated high, MCYN_treated low, MCYN_untreated low	Homo sapiens																										nucleus			nucleus							RNA binding, zinc ion binding
94	TRUE	Empty	Cluster of Serine/arginine repetitive matrix protein 2 OS=Homo sapiens OX=9606 GN=SRRM2 PE=1 SV=2 (Q9UQ35)	Q9UQ35 [2]	SRRM2	300 kDa	TRUE	0.099		[]	Homo sapiens				RNA splicing, mRNA processing, mRNA splicing, via spliceosome							RNA splicing, mRNA processing, mRNA splicing, via spliceosome															Cajal body, U2-type catalytic step 2 spliceosome, catalytic step 2 spliceosome, nuclear speck, nucleoplasm, nucleus			Cajal body, U2-type catalytic step 2 spliceosome, catalytic step 2 spliceosome, nuclear speck, nucleoplasm, nucleus		Cajal body, U2-type catalytic step 2 spliceosome, catalytic step 2 spliceosome, nuclear speck, nucleoplasm					C2H2 zinc finger domain binding, RNA binding, protein N-terminus binding
95	TRUE	Empty	Histone H2A.Z OS=Homo sapiens OX=9606 GN=H2AFZ PE=1 SV=2	P0C0S5 (+1)	H2AFZ	14 kDa	TRUE	0.7		[]	Homo sapiens		positive regulation of transcription from RNA polymerase II promoter		cellular response to estradiol stimulus, chromatin organization													cellular response to estradiol stimulus								extracellular exosome	chromosome, nuclear euchromatin, nuclear heterochromatin, nucleosome, nucleus			nuclear euchromatin, nuclear heterochromatin		nuclear euchromatin, nuclear heterochromatin, nucleosome					DNA binding, RNA polymerase II core promoter proximal region sequence-specific DNA binding, RNA polymerase II core promoter sequence-specific DNA binding, RNA polymerase II distal enhancer sequence-specific DNA binding, nucleosomal DNA binding, protein binding, protein heterodimerization activity
96	TRUE	Empty	Cluster of T-complex protein 1 subunit alpha OS=Homo sapiens OX=9606 GN=TCP1 PE=1 SV=1 (P17987)	P17987 [2]	TCP1	60 kDa	TRUE	0.03		GFP_treated high, GFP_untreated low, MCYN_treated high, MCYN_untreated high	Homo sapiens		interleukin-12-mediated signaling pathway, positive regulation of establishment of protein localization to telomere, positive regulation of protein localization to Cajal body, positive regulation of telomerase RNA localization to Cajal body, positive regulation of telomerase activity, positive regulation of telomere maintenance via telomerase, protein stabilization, regulation of macrophage apopt…		binding of sperm to zona pellucida, interleukin-12-mediated signaling pathway, protein folding, tubulin complex assembly		toxin transport, translocation of peptides or proteins into host cell cytoplasm			scaRNA localization to Cajal body, toxin transport, translocation of peptides or proteins into host cell cytoplasm			binding of sperm to zona pellucida, translocation of peptides or proteins into host cell cytoplasm			binding of sperm to zona pellucida	binding of sperm to zona pellucida	interleukin-12-mediated signaling pathway			Golgi apparatus	Golgi apparatus, acrosomal vesicle, chaperonin-containing T-complex, cytosol, pericentriolar material	centrosome, microtubule, microtubule organizing center, pericentriolar material			extracellular exosome	Golgi apparatus, acrosomal vesicle, centrosome, cytoskeleton, heterochromatin, microtubule, microtubule organizing center, nuclear heterochromatin, pericentriolar material			nuclear heterochromatin		centrosome, heterochromatin, microtubule, nuclear heterochromatin, pericentriolar material					ATP binding, RNA binding, nucleotide binding, ubiquitin protein ligase binding, unfolded protein binding
97	TRUE	Empty	Filamin-C OS=Homo sapiens OX=9606 GN=FLNC PE=1 SV=3	Q14315	FLNC	291 kDa	TRUE	< 0.00010		GFP_treated low, GFP_untreated low, MCYN_treated high, MCYN_untreated high	Homo sapiens				cell junction assembly, muscle fiber development	muscle fiber development																Z disc, costamere, cytosol, sarcoplasm	cytoskeleton				Z disc, costamere, cytoskeleton	membrane, plasma membrane, sarcolemma				Z disc, costamere	plasma membrane, sarcolemma				actin filament binding, ankyrin binding
98	TRUE	Empty	Cluster of Isoform 2 of Fructose-bisphosphate aldolase A OS=Homo sapiens OX=9606 GN=ALDOA (P04075-2)	P04075-2 [3]	ALDOA	45 kDa	TRUE	0.97		[]	Homo sapiens				glycolytic process							glycolytic process										cytosol															identical protein binding	catalytic activity, fructose-bisphosphate aldolase activity
99	TRUE	Empty	Cluster of Ras-related protein Rab-1A OS=Homo sapiens OX=9606 GN=RAB1A PE=1 SV=3 (P62820)	P62820 [33]	RAB1A	23 kDa	TRUE	0.029		GFP_treated high, GFP_untreated low, MCYN_treated high, MCYN_untreated high	Homo sapiens	cell-cell adhesion, substrate adhesion-dependent cell spreading	Rab protein signal transduction, evoked neurotransmitter secretion, fibroblast growth factor receptor signaling pathway, growth hormone secretion, positive regulation of ATPase activity, positive regulation of cell projection organization, positive regulation of corticotropin secretion, positive regulation of glycoprotein metabolic process, positive regulation of regulated secretory pathway, posi…		COPII vesicle coating, Golgi organization, Golgi to plasma membrane protein transport, Golgi vesicle fusion to target membrane, Rab protein signal transduction, adherens junction organization, autophagosome assembly, autophagy, axonogenesis, bicellular tight junction assembly, cargo loading into COPII-coated vesicle, cell migration, cellular response to insulin stimulus, cilium assembly, constitu…	axonogenesis, establishment of Sertoli cell barrier, establishment of neuroblast polarity, lung development, neuron projection development, polarized epithelial cell differentiation, post-embryonic development, substrate adhesion-dependent cell spreading, synaptic vesicle maturation	COPII vesicle coating, ER to Golgi vesicle-mediated transport, Golgi to endosome transport, Golgi to plasma membrane protein transport, Golgi vesicle fusion to target membrane, cargo loading into COPII-coated vesicle, constitutive secretory pathway, endocytic recycling, endosomal transport, establishment of protein localization to endoplasmic reticulum membrane, evoked neurotransmitter secretion,…		antigen processing and presentation, neutrophil degranulation	COPII vesicle coating, ER to Golgi vesicle-mediated transport, Golgi to endosome transport, Golgi to plasma membrane protein transport, Golgi vesicle fusion to target membrane, cargo loading into COPII-coated vesicle, cell migration, constitutive secretory pathway, endocytic recycling, endosomal transport, endothelial cell chemotaxis, establishment of protein localization to endoplasmic reticulum…	cell migration, endothelial cell chemotaxis	autophagosome assembly, autophagy, phosphatidylinositol biosynthetic process, post-translational protein modification	defense response to bacterium, virion assembly	axonogenesis, endothelial cell chemotaxis, establishment of Sertoli cell barrier, establishment of neuroblast polarity, interleukin-8 secretion, lung development, neuron projection development, post-embryonic development, respiratory system process, sensory perception of touch	melanosome transport	establishment of Sertoli cell barrier	establishment of Sertoli cell barrier	Rab protein signal transduction, cellular response to insulin stimulus, defense response to bacterium, endothelial cell chemotaxis, fibroblast growth factor receptor signaling pathway, neutrophil degranulation, protein kinase A signaling, response to electrical stimulus		virion assembly	Golgi membrane, Golgi stack, trans-Golgi network, trans-Golgi network membrane, trans-Golgi network transport vesicle	Golgi apparatus, Golgi stack, acrosomal vesicle, anchored component of synaptic vesicle membrane, centriole, clathrin-sculpted acetylcholine transport vesicle membrane, clathrin-sculpted gamma-aminobutyric acid transport vesicle membrane, clathrin-sculpted glutamate transport vesicle membrane, clathrin-sculpted monoamine transport vesicle membrane, cytosol, early endosome, early endosome membrane…	centriole, centrosome, ciliary basal body, cytoskeleton	endoplasmic reticulum membrane, endoplasmic reticulum tubular network, rough endoplasmic reticulum	early endosome, early endosome membrane, endosome membrane, late endosome, postsynaptic recycling endosome, recycling endosome, recycling endosome membrane	extracellular exosome, extracellular vesicle	Golgi apparatus, Golgi membrane, Golgi stack, acrosomal vesicle, anchored component of synaptic vesicle membrane, centriole, centrosome, ciliary basal body, clathrin-sculpted acetylcholine transport vesicle membrane, clathrin-sculpted gamma-aminobutyric acid transport vesicle membrane, clathrin-sculpted glutamate transport vesicle membrane, clathrin-sculpted monoamine transport vesicle membrane, …	Golgi membrane, anchored component of synaptic vesicle membrane, clathrin-sculpted acetylcholine transport vesicle membrane, clathrin-sculpted gamma-aminobutyric acid transport vesicle membrane, clathrin-sculpted glutamate transport vesicle membrane, clathrin-sculpted monoamine transport vesicle membrane, early endosome membrane, endoplasmic reticulum membrane, lateral plasma membrane, lysosomal …		nuclear body, nucleoplasm	Golgi membrane, anchored component of synaptic vesicle membrane, clathrin-sculpted acetylcholine transport vesicle membrane, clathrin-sculpted gamma-aminobutyric acid transport vesicle membrane, clathrin-sculpted glutamate transport vesicle membrane, clathrin-sculpted monoamine transport vesicle membrane, early endosome membrane, endosome membrane, lysosomal membrane, peroxisomal membrane, phagoc…	Golgi membrane, Golgi stack, anchored component of synaptic vesicle membrane, centriole, centrosome, ciliary basal body, ciliary base, clathrin-sculpted acetylcholine transport vesicle membrane, clathrin-sculpted gamma-aminobutyric acid transport vesicle membrane, clathrin-sculpted glutamate transport vesicle membrane, clathrin-sculpted monoamine transport vesicle membrane, early endosome membran…	lateral plasma membrane				ATPase binding, GDP binding, GDP-dissociation inhibitor binding, GTP binding, GTP-dependent protein binding, Rab GTPase binding, TPR domain binding, cadherin binding involved in cell-cell adhesion, ionotropic glutamate receptor binding, myosin V binding, nucleotide binding, protein C-terminus binding, protein kinase binding, receptor binding, syntaxin binding	GTPase activity
100	TRUE	Empty	Cluster of Heterogeneous nuclear ribonucleoprotein H OS=Homo sapiens OX=9606 GN=HNRNPH1 PE=1 SV=1 (G8JLB6)	G8JLB6 [4]	HNRNPH1	51 kDa	TRUE	0.17		[]	Homo sapiens				mRNA splicing, via spliceosome							mRNA splicing, via spliceosome										cytosol					nucleoplasm, nucleus	membrane		nucleoplasm, nucleus		nucleoplasm					RNA binding, protein binding
101	TRUE	Empty	Cluster of Nucleoside diphosphate kinase OS=Homo sapiens OX=9606 GN=NME1-NME2 PE=1 SV=1 (Q32Q12)	Q32Q12 [3]	NME1-NME2	33 kDa	TRUE	0.0007		GFP_treated low, GFP_untreated low, MCYN_treated high, MCYN_untreated high	Homo sapiens				CTP biosynthetic process, GTP biosynthetic process, UTP biosynthetic process, nucleoside diphosphate phosphorylation, phosphorylation							CTP biosynthetic process, GTP biosynthetic process, UTP biosynthetic process, nucleoside diphosphate phosphorylation, phosphorylation										cytosol				extracellular exosome	nucleus			nucleus							ATP binding, metal ion binding, nucleotide binding	kinase activity, nucleoside diphosphate kinase activity
102	TRUE	Empty	High mobility group protein B1 OS=Homo sapiens OX=9606 GN=HMGB1 PE=1 SV=3	P09429	HMGB1	25 kDa	TRUE	0.04		GFP_treated high, GFP_untreated high, MCYN_treated low, MCYN_untreated high	Homo sapiens		activation of innate immune response, activation of protein kinase activity, chromatin silencing, negative regulation of CD4-positive, alpha-beta T cell differentiation, negative regulation of RNA polymerase II transcriptional preinitiation complex assembly, negative regulation of apoptotic cell clearance, negative regulation of blood vessel endothelial cell migration, negative regulation of inte…		DNA geometric change, DNA ligation involved in DNA repair, DNA topological change, T-helper 1 cell activation, T-helper 1 cell differentiation, V(D)J recombination, apoptotic DNA fragmentation, autophagy, base-excision repair, cell chemotaxis, cellular response to DNA damage stimulus, chromatin assembly, chromatin remodeling, chromatin silencing, dendritic cell chemotaxis, endothelial cell chemot…	T-helper 1 cell differentiation, V(D)J recombination, developmental process, eye development, lung development, neuron projection development	apoptotic cell clearance, neutrophil degranulation, tumor necrosis factor secretion		T-helper 1 cell activation, T-helper 1 cell differentiation, V(D)J recombination, activation of innate immune response, adaptive immune response, dendritic cell chemotaxis, inflammatory response to antigenic stimulus, innate immune response, macrophage activation involved in immune response, myeloid dendritic cell activation, neutrophil clearance, neutrophil degranulation, plasmacytoid dendritic …	apoptotic cell clearance, cell chemotaxis, dendritic cell chemotaxis, endothelial cell chemotaxis, neutrophil degranulation, tumor necrosis factor secretion	cell chemotaxis, dendritic cell chemotaxis, endothelial cell chemotaxis, positive chemotaxis	DNA ligation involved in DNA repair, DNA recombination, DNA topological change, V(D)J recombination, apoptotic DNA fragmentation, autophagy, base-excision repair		T-helper 1 cell differentiation, V(D)J recombination, endothelial cell chemotaxis, eye development, lung development, neuron projection development, neutrophil clearance, tumor necrosis factor secretion				DNA ligation involved in DNA repair, T-helper 1 cell differentiation, adaptive immune response, base-excision repair, cell chemotaxis, dendritic cell chemotaxis, endothelial cell chemotaxis, inflammatory response, inflammatory response to antigenic stimulus, innate immune response, macrophage activation involved in immune response, neutrophil degranulation, positive chemotaxis, response to glucoc…				early endosome, endoplasmic reticulum-Golgi intermediate compartment, ficolin-1-rich granule lumen, secretory granule lumen			early endosome	extracellular region, extracellular space	condensed chromosome, early endosome, endoplasmic reticulum-Golgi intermediate compartment, ficolin-1-rich granule lumen, nuclear chromatin, nucleoplasm, nucleus, secretory granule lumen	alphav-beta3 integrin-HMGB1 complex, plasma membrane		nuclear chromatin, nucleoplasm		ficolin-1-rich granule lumen, nuclear chromatin, nucleoplasm, secretory granule lumen	alphav-beta3 integrin-HMGB1 complex				C-X-C chemokine binding, DNA binding, bending, DNA polymerase binding, RAGE receptor binding, bubble DNA binding, cytokine activity, damaged DNA binding, double-stranded RNA binding, four-way junction DNA binding, integrin binding, lipopolysaccharide binding, phosphatidylserine binding, repressing transcription factor binding, single-stranded DNA binding, single-stranded RNA binding, supercoiled …	lyase activity
103	TRUE	Empty	Cluster of Neurosecretory protein VGF OS=Homo sapiens OX=9606 GN=VGF PE=1 SV=2 (O15240)	O15240 [2]	VGF	67 kDa	TRUE	< 0.00010		GFP_treated low, GFP_untreated high, MCYN_treated low, MCYN_untreated low	Homo sapiens		glucose homeostasis, insulin secretion, regulation of receptor activity		generation of precursor metabolites and energy, insulin secretion, post-translational protein modification	ovarian follicle development	insulin secretion			insulin secretion		cellular protein metabolic process, generation of precursor metabolites and energy, post-translational protein modification	defense response to bacterium, sexual reproduction	ovarian follicle development, response to dietary excess		ovarian follicle development, sexual reproduction	ovarian follicle development, sexual reproduction	defense response to bacterium, response to cAMP, response to cold, response to dietary excess, response to insulin	ovarian follicle development		Golgi apparatus	Golgi apparatus, cytoplasmic vesicle, endoplasmic reticulum lumen, transport vesicle		endoplasmic reticulum lumen		extracellular region, extracellular space	Golgi apparatus, cytoplasmic vesicle, endoplasmic reticulum lumen, transport vesicle					endoplasmic reticulum lumen					growth factor activity, neuropeptide hormone activity
104	TRUE	Empty	Heterogeneous nuclear ribonucleoprotein L OS=Homo sapiens OX=9606 GN=HNRNPL PE=1 SV=2	P14866	HNRNPL	64 kDa	TRUE	0.24		[]	Homo sapiens		negative regulation of mRNA splicing, via spliceosome, positive regulation of mRNA binding, positive regulation of translation, regulation of alternative mRNA splicing, via spliceosome		RNA metabolic process, cellular response to amino acid starvation, mRNA processing, mRNA splicing, via spliceosome							RNA metabolic process, mRNA processing, mRNA splicing, via spliceosome						cellular response to amino acid starvation, response to peptide	circadian rhythm			cytosol, perinuclear region of cytoplasm				extracellular exosome	nucleoplasm, nucleus, pronucleus, ribonucleoprotein granule	membrane		nucleoplasm, pronucleus		nucleoplasm					mRNA 3'-UTR binding, mRNA CDS binding, pre-mRNA intronic binding, protein binding, transcription regulatory region DNA binding
105	TRUE	Empty	10 kDa heat shock protein, mitochondrial OS=Homo sapiens OX=9606 GN=HSPE1 PE=1 SV=2	P61604	HSPE1	11 kDa		0.21		[]	Homo sapiens		activation of cysteine-type endopeptidase activity involved in apoptotic process		chaperone mediated protein folding requiring cofactor, osteoblast differentiation	osteoblast differentiation								osteoblast differentiation				response to unfolded protein				mitochondrial matrix, mitochondrion				extracellular exosome	mitochondrial matrix, mitochondrion	membrane	mitochondrial matrix, mitochondrion			mitochondrial matrix					ATP binding, RNA binding, chaperone binding, metal ion binding, unfolded protein binding
106	TRUE	Empty	40S ribosomal protein S3a OS=Homo sapiens OX=9606 GN=RPS3A PE=1 SV=2	P61247	RPS3A	30 kDa	TRUE	0.21		[]	Homo sapiens		negative regulation of apoptotic process, nuclear-transcribed mRNA catabolic process, nonsense-mediated decay		cell differentiation, nuclear-transcribed mRNA catabolic process, nonsense-mediated decay, translation, translational initiation	cell differentiation	SRP-dependent cotranslational protein targeting to membrane			SRP-dependent cotranslational protein targeting to membrane		nuclear-transcribed mRNA catabolic process, nonsense-mediated decay, translation, translational initiation										cytosol, cytosolic small ribosomal subunit, endoplasmic reticulum, ribosome		endoplasmic reticulum		extracellular exosome	cytosolic small ribosomal subunit, endoplasmic reticulum, nucleolus, nucleoplasm, nucleus, ribosome			nucleolus, nucleoplasm		cytosolic small ribosomal subunit, nucleolus, nucleoplasm		cytosolic small ribosomal subunit			RNA binding, mRNA 5'-UTR binding, protein binding
107	TRUE	Empty	Eukaryotic translation initiation factor 3 subunit A OS=Homo sapiens OX=9606 GN=EIF3A PE=1 SV=1	Q14152	EIF3A	167 kDa		0.16		[]	Homo sapiens		negative regulation of ERK1 and ERK2 cascade		IRES-dependent viral translational initiation, cytoplasmic translational initiation, formation of cytoplasmic translation initiation complex, translation, translation reinitiation, viral translational termination-reinitiation							IRES-dependent viral translational initiation, cytoplasmic translational initiation, formation of cytoplasmic translation initiation complex, translation, translation reinitiation, viral translational termination-reinitiation	IRES-dependent viral translational initiation, viral translational termination-reinitiation							IRES-dependent viral translational initiation, viral translational termination-reinitiation		cytosol, eukaryotic 43S preinitiation complex, eukaryotic 48S preinitiation complex, eukaryotic translation initiation factor 3 complex, eIF3e, eukaryotic translation initiation factor 3 complex, eIF3m, multi-eIF complex	microtubule				microtubule, nucleolus, nucleus	membrane		nucleolus, nucleus		microtubule, nucleolus					mRNA binding, receptor tyrosine kinase binding, translation initiation factor activity
108	TRUE	Empty	ATP-dependent RNA helicase A OS=Homo sapiens OX=9606 GN=DHX9 PE=1 SV=4	Q08211	DHX9	141 kDa		0.078		[]	Homo sapiens		CRD-mediated mRNA stabilization, positive regulation of DNA repair, positive regulation of DNA replication, positive regulation of DNA topoisomerase (ATP-hydrolyzing) activity, positive regulation of NF-kappaB transcription factor activity, positive regulation of RNA export from nucleus, positive regulation of cytoplasmic translation, positive regulation of fibroblast proliferation, positive regu…		DNA duplex unwinding, DNA replication, DNA-templated transcription, termination, DNA-templated viral transcription, G-quadruplex DNA unwinding, RNA secondary structure unwinding, RNA splicing, alternative mRNA splicing, via spliceosome, cellular response to exogenous dsRNA, cellular response to tumor necrosis factor, gene silencing by RNA, mRNA processing, osteoblast differentiation, pyroptosis, …	osteoblast differentiation	mRNA transport		innate immune response	mRNA transport, protein localization to cytoplasmic stress granule		DNA replication, DNA-templated transcription, termination, DNA-templated viral transcription, RNA secondary structure unwinding, RNA splicing, alternative mRNA splicing, via spliceosome, mRNA processing, mRNA splicing, via spliceosome	DNA-templated viral transcription	osteoblast differentiation				cellular response to exogenous dsRNA, cellular response to tumor necrosis factor, inflammatory response, innate immune response	rhythmic process	DNA-templated viral transcription		CRD-mediated mRNA stability complex, cytoplasmic ribonucleoprotein granule, cytosol, polysomal ribosome	actin cytoskeleton, centrosome, microtubule organizing center				actin cytoskeleton, centrosome, cytoplasmic ribonucleoprotein granule, cytoskeleton, microtubule organizing center, nuclear body, nuclear stress granule, nucleolus, nucleoplasm, nucleus, perichromatin fibrils, polysomal ribosome	membrane		nuclear body, nuclear stress granule, nucleolus, nucleoplasm, perichromatin fibrils		centrosome, microtubule organizing center, nuclear body, nuclear stress granule, nucleolus, nucleoplasm, perichromatin fibrils		polysomal ribosome			ATP binding, DNA binding, DNA replication origin binding, RISC complex binding, RNA polymerase II core binding, RNA polymerase II core promoter proximal region sequence-specific DNA binding, RNA polymerase II transcription factor binding, RNA polymerase binding, RNA stem-loop binding, chromatin DNA binding, double-stranded DNA binding, double-stranded RNA binding, importin-alpha family protein bi…	ATP-dependent 3'-5' DNA helicase activity, ATP-dependent 3'-5' DNA/RNA helicase activity, ATP-dependent 3'-5' RNA helicase activity, ATPase activity, RNA helicase activity, nucleoside-triphosphate diphosphatase activity, single-stranded DNA-dependent ATP-dependent 3'-5' DNA helicase activity
109	TRUE	Empty	Cluster of Eukaryotic initiation factor 4A-I OS=Homo sapiens OX=9606 GN=EIF4A1 PE=1 SV=1 (P60842)	P60842 [6]	EIF4A1	46 kDa	TRUE	0.15		[]	Homo sapiens		negative regulation of RNA-directed 5'-3' RNA polymerase activity, regulation of translational initiation		cellular response to leukemia inhibitory factor, translation, translational initiation, viral process							translation, translational initiation	viral process					cellular response to leukemia inhibitory factor		viral process		cytosol, eukaryotic translation initiation factor 4F complex, perinuclear region of cytoplasm				extracellular exosome		membrane									ATP binding, RNA cap binding, double-stranded RNA binding, mRNA binding, nucleotide binding, protein binding, translation initiation factor activity	ATP-dependent RNA helicase activity, ATPase activity, helicase activity
110	TRUE	Empty	Creatine kinase B-type OS=Homo sapiens OX=9606 GN=CKB PE=1 SV=1	P12277	CKB	43 kDa	TRUE	< 0.00010		GFP_treated low, GFP_untreated high, MCYN_treated low, MCYN_untreated low	Homo sapiens		cellular chloride ion homeostasis		cellular chloride ion homeostasis, creatine metabolic process, phosphorylation	brain development, cerebellum development, substantia nigra development						creatine metabolic process, phosphorylation		cerebellum development, substantia nigra development								cytosol				extracellular exosome, extracellular space	nucleus			nucleus							ATP binding, nucleotide binding, protein binding, ubiquitin protein ligase binding	catalytic activity, creatine kinase activity, kinase activity
111	TRUE	Empty	Cluster of Isoform 4 of Treacle protein OS=Homo sapiens OX=9606 GN=TCOF1 (Q13428-4)	Q13428-4 [5]	TCOF1	156 kDa	TRUE	0.055		[]	unknown																					cytosol					fibrillar center, nucleus			fibrillar center, nucleus		fibrillar center
112	TRUE	Empty	Elongation factor Tu, mitochondrial OS=Homo sapiens OX=9606 GN=TUFM PE=1 SV=2	P49411	TUFM	50 kDa	TRUE	0.023		GFP_treated high, GFP_untreated low, MCYN_treated high, MCYN_untreated high	Homo sapiens				mitochondrial translational elongation, translation, translational elongation							mitochondrial translational elongation, translation, translational elongation						response to ethanol				mitochondrial nucleoid, mitochondrion				extracellular exosome	mitochondrial nucleoid, mitochondrion	membrane	mitochondrial nucleoid, mitochondrion			mitochondrial nucleoid					GTP binding, RNA binding, nucleotide binding, protein binding, translation elongation factor activity	GTPase activity
113	TRUE	Empty	Cluster of Interleukin enhancer-binding factor 3 OS=Homo sapiens OX=9606 GN=ILF3 PE=1 SV=3 (Q12906)	Q12906 [5]	ILF3	95 kDa	TRUE	0.17		[]	Homo sapiens		negative regulation of transcription, DNA-templated, negative regulation of translation, negative regulation of viral genome replication, positive regulation of transcription, DNA-templated		defense response to virus, protein phosphorylation				defense response to virus			protein phosphorylation	defense response to virus					defense response to virus		defense response to virus		mitochondrion				extracellular region	mitochondrion, nucleolus, nucleoplasm, nucleus	membrane	mitochondrion	nucleolus, nucleoplasm		nucleolus, nucleoplasm					AU-rich element binding, DNA binding, double-stranded RNA binding, protein binding, single-stranded RNA binding
114	TRUE	Empty	Cluster of Gamma-enolase OS=Homo sapiens OX=9606 GN=ENO2 PE=1 SV=3 (P09104)	P09104 [5]	ENO2	47 kDa	TRUE	0.31		[]	Homo sapiens				canonical glycolysis, glycolytic process	aging, skeletal muscle tissue regeneration		skeletal muscle tissue regeneration				canonical glycolysis, gluconeogenesis, glycolytic process						response to drug, skeletal muscle tissue regeneration				cytosol, phosphopyruvate hydratase complex				extracellular exosome, extracellular space		membrane, plasma membrane					plasma membrane				magnesium ion binding, protein binding, protein heterodimerization activity, protein homodimerization activity	lyase activity, phosphopyruvate hydratase activity
115	TRUE	Empty	Cluster of Kinectin OS=Homo sapiens OX=9606 GN=KTN1 PE=1 SV=1 (Q86UP2)	Q86UP2 [5]	KTN1	156 kDa	TRUE	0.008		GFP_treated high, GFP_untreated low, MCYN_treated high, MCYN_untreated low	Homo sapiens				microtubule-based movement, post-translational protein modification							cellular protein metabolic process, post-translational protein modification										endoplasmic reticulum, endoplasmic reticulum lumen, endoplasmic reticulum membrane		endoplasmic reticulum, endoplasmic reticulum lumen, endoplasmic reticulum membrane			endoplasmic reticulum, endoplasmic reticulum lumen, endoplasmic reticulum membrane	endoplasmic reticulum membrane, integral component of membrane, integral component of plasma membrane				endoplasmic reticulum lumen, endoplasmic reticulum membrane	integral component of plasma membrane				RNA binding, cadherin binding, kinesin binding
116	TRUE	Empty	Cluster of 40S ribosomal protein S19 OS=Homo sapiens OX=9606 GN=RPS19 PE=1 SV=2 (P39019)	P39019 [2]	RPS19	16 kDa	TRUE	0.017		GFP_treated low, GFP_untreated low, MCYN_treated low, MCYN_untreated high	Homo sapiens		erythrocyte differentiation, killing of cells of other organism, negative regulation of respiratory burst involved in inflammatory response, nuclear-transcribed mRNA catabolic process, nonsense-mediated decay, positive regulation of cellular component movement, positive regulation of respiratory burst involved in inflammatory response	killing of cells of other organism	erythrocyte differentiation, maturation of SSU-rRNA, maturation of SSU-rRNA from tricistronic rRNA transcript (SSU-rRNA, 5.8S rRNA, LSU-rRNA), monocyte chemotaxis, nuclear-transcribed mRNA catabolic process, nonsense-mediated decay, nucleolus organization, protein tetramerization, ribosomal small subunit assembly, translation, translational initiation	erythrocyte differentiation	SRP-dependent cotranslational protein targeting to membrane		antimicrobial humoral immune response mediated by antimicrobial peptide, erythrocyte differentiation, monocyte chemotaxis	SRP-dependent cotranslational protein targeting to membrane, monocyte chemotaxis	monocyte chemotaxis	maturation of SSU-rRNA, maturation of SSU-rRNA from tricistronic rRNA transcript (SSU-rRNA, 5.8S rRNA, LSU-rRNA), nuclear-transcribed mRNA catabolic process, nonsense-mediated decay, translation, translational initiation	antimicrobial humoral immune response mediated by antimicrobial peptide, defense response to Gram-negative bacterium, killing of cells of other organism	erythrocyte differentiation				antimicrobial humoral immune response mediated by antimicrobial peptide, defense response to Gram-negative bacterium, monocyte chemotaxis, response to extracellular stimulus				cytosol, cytosolic small ribosomal subunit, ribosome				extracellular exosome	cytosolic small ribosomal subunit, nucleolus, nucleoplasm, nucleus, ribosome	membrane		nucleolus, nucleoplasm		cytosolic small ribosomal subunit, nucleolus, nucleoplasm		cytosolic small ribosomal subunit, ribosome			RNA binding, fibroblast growth factor binding, protein homodimerization activity, protein kinase binding
117	TRUE	Empty	Cluster of Isoform LCRMP-4 of Dihydropyrimidinase-related protein 3 OS=Homo sapiens OX=9606 GN=DPYSL3 (Q14195-2)	Q14195-2 [2]	DPYSL3	74 kDa	TRUE	0.012		GFP_treated low, GFP_untreated low, MCYN_treated high, MCYN_untreated high	Homo sapiens		positive regulation of filopodium assembly, regulation of cell migration, regulation of neuron projection development		actin filament bundle assembly, regulation of neuron projection development	regulation of neuron projection development								regulation of neuron projection development				response to axon injury																			protein binding	hydrolase activity, acting on carbon-nitrogen (but not peptide) bonds
118	TRUE	Empty	Serum albumin OS=Homo sapiens OX=9606 GN=ALB PE=1 SV=1	A0A0C4DGB6 (+1)	ALB	69 kDa		0.29		[]	Homo sapiens																				Golgi apparatus	Golgi apparatus, endoplasmic reticulum		endoplasmic reticulum		extracellular space	Golgi apparatus, endoplasmic reticulum
119	TRUE	Empty	Serine/arginine-rich-splicing factor 1 OS=Homo sapiens OX=9606 GN=SRSF1 PE=1 SV=1	J3KTL2 (+1)	SRSF1	28 kDa	TRUE	0.0051		GFP_treated high, GFP_untreated low, MCYN_treated high, MCYN_untreated high	Homo sapiens																																				RNA binding
120	TRUE	Empty	Cluster of D-3-phosphoglycerate dehydrogenase OS=Homo sapiens OX=9606 GN=PHGDH PE=1 SV=1 (A0A286YF22)	A0A286YF22 [4]	PHGDH	56 kDa	TRUE	0.24		[]	Homo sapiens				L-serine biosynthetic process, cellular amino acid biosynthetic process							L-serine biosynthetic process, cellular amino acid biosynthetic process, oxidation-reduction process																									NAD binding	oxidoreductase activity, oxidoreductase activity, acting on the CH-OH group of donors, NAD or NADP as acceptor, phosphoglycerate dehydrogenase activity
121	TRUE	Empty	Cluster of Protein disulfide-isomerase A6 OS=Homo sapiens OX=9606 GN=PDIA6 PE=1 SV=1 (Q15084)	Q15084 [3]	PDIA6	48 kDa	TRUE	0.0068		GFP_treated high, GFP_untreated low, MCYN_treated high, MCYN_untreated high	Homo sapiens		IRE1-mediated unfolded protein response, cell redox homeostasis		IRE1-mediated unfolded protein response, cell redox homeostasis, post-translational protein modification, protein folding							cellular protein metabolic process, oxidation-reduction process, post-translational protein modification						IRE1-mediated unfolded protein response				cytosol, endoplasmic reticulum, endoplasmic reticulum chaperone complex, endoplasmic reticulum lumen, endoplasmic reticulum membrane, endoplasmic reticulum-Golgi intermediate compartment, melanosome		endoplasmic reticulum chaperone complex, endoplasmic reticulum lumen, endoplasmic reticulum membrane		extracellular exosome, extracellular space	endoplasmic reticulum, endoplasmic reticulum chaperone complex, endoplasmic reticulum lumen, endoplasmic reticulum membrane, endoplasmic reticulum-Golgi intermediate compartment, melanosome	endoplasmic reticulum membrane, plasma membrane				endoplasmic reticulum chaperone complex, endoplasmic reticulum lumen, endoplasmic reticulum membrane	plasma membrane				protein binding	peptide disulfide oxidoreductase activity, protein disulfide isomerase activity
122	TRUE	Empty	Isoform 2 of Elongation factor 1-gamma OS=Homo sapiens OX=9606 GN=EEF1G	P26641-2	EEF1G	56 kDa		0.15		[]	Homo sapiens																																				protein binding
123	TRUE	Empty	Cluster of Heat shock protein 105 kDa OS=Homo sapiens OX=9606 GN=HSPH1 PE=1 SV=1 (Q92598)	Q92598 [3]	HSPH1	97 kDa	TRUE	0.01		GFP_treated high, GFP_untreated low, MCYN_treated high, MCYN_untreated high	Homo sapiens		positive regulation of MHC class I biosynthetic process, positive regulation of NK T cell activation, regulation of catalytic activity, regulation of cellular response to heat		chaperone mediated protein folding requiring cofactor		receptor-mediated endocytosis			receptor-mediated endocytosis								response to unfolded protein				cytosol, endocytic vesicle lumen	microtubule			extracellular exosome	endocytic vesicle lumen, microtubule, nucleoplasm, nucleus			nucleoplasm		endocytic vesicle lumen, microtubule, nucleoplasm					ATP binding, adenyl-nucleotide exchange factor activity, alpha-tubulin binding, nucleotide binding, protein binding
124	TRUE	Empty	Cluster of Isoform 2 of Far upstream element-binding protein 1 OS=Homo sapiens OX=9606 GN=FUBP1 (Q96AE4-2)	Q96AE4-2 [2]	FUBP1	69 kDa	TRUE	0.19		[]	unknown		positive regulation of gene expression, regulation of transcription, DNA-templated		transcription from RNA polymerase II promoter							transcription from RNA polymerase II promoter															nucleoplasm, nucleus			nucleoplasm, nucleus		nucleoplasm					DNA binding, RNA binding, protein binding, single-stranded DNA binding
125	TRUE	Empty	Bifunctional purine biosynthesis protein PURH OS=Homo sapiens OX=9606 GN=ATIC PE=1 SV=3	P31939 (+1)	ATIC	65 kDa		0.0094		GFP_treated high, GFP_untreated low, MCYN_treated high, MCYN_untreated high	Homo sapiens				'de novo' IMP biosynthetic process, dihydrofolate metabolic process, nucleoside metabolic process, purine nucleotide biosynthetic process, purine ribonucleoside monophosphate biosynthetic process, ribonucleotide metabolic process, tetrahydrofolate biosynthetic process	animal organ regeneration, brainstem development, cerebellum development, cerebral cortex development						'de novo' IMP biosynthetic process, dihydrofolate metabolic process, nucleobase-containing compound metabolic process, nucleoside metabolic process, purine ribonucleoside monophosphate biosynthetic process, ribonucleotide metabolic process, tetrahydrofolate biosynthetic process		animal organ regeneration, cerebellum development, cerebral cortex development				response to inorganic substance				cytosol				extracellular exosome		plasma membrane					plasma membrane				cadherin binding, protein homodimerization activity	IMP cyclohydrolase activity, catalytic activity, phosphoribosylaminoimidazolecarboxamide formyltransferase activity, transferase activity
126	TRUE	Empty	Cluster of RNA-binding motif protein, X chromosome OS=Homo sapiens OX=9606 GN=RBMX PE=1 SV=3 (P38159)	P38159 [4]	RBMX	42 kDa	TRUE	0.29		[]	Homo sapiens		negative regulation of mRNA splicing, via spliceosome, positive regulation of mRNA splicing, via spliceosome, positive regulation of transcription from RNA polymerase II promoter, positive regulation of transcription, DNA-templated, regulation of alternative mRNA splicing, via spliceosome		RNA metabolic process, RNA splicing, cellular response to interleukin-1, mRNA processing, mRNA splice site selection, mRNA splicing, via spliceosome, osteoblast differentiation, protein homooligomerization, transcription from RNA polymerase II promoter	osteoblast differentiation						RNA splicing, mRNA processing, mRNA splice site selection, mRNA splicing, via spliceosome, membrane protein ectodomain proteolysis, transcription from RNA polymerase II promoter		osteoblast differentiation				cellular response to interleukin-1								extracellular exosome, extracellular space	catalytic step 2 spliceosome, nuclear euchromatin, nucleoplasm, nucleus, supraspliceosomal complex	membrane		catalytic step 2 spliceosome, nuclear euchromatin, nucleoplasm, supraspliceosomal complex		catalytic step 2 spliceosome, nuclear euchromatin, nucleoplasm, supraspliceosomal complex					RNA polymerase II core promoter proximal region sequence-specific DNA binding, chromatin binding, identical protein binding, mRNA binding, nucleic acid binding, protein binding, protein domain specific binding, single-stranded RNA binding
127	TRUE	Empty	Cluster of Peptidyl-prolyl cis-trans isomerase FKBP4 OS=Homo sapiens OX=9606 GN=FKBP4 PE=1 SV=3 (Q02790)	Q02790 [2]	FKBP4	52 kDa	TRUE	0.059		[]	Homo sapiens		androgen receptor signaling pathway, negative regulation of microtubule polymerization, negative regulation of neuron projection development, regulation of cellular response to heat		androgen receptor signaling pathway, chaperone-mediated protein folding, negative regulation of neuron projection development, protein folding, protein peptidyl-prolyl isomerization, steroid hormone receptor complex assembly	embryo implantation, male sex differentiation, negative regulation of neuron projection development, prostate gland development	copper ion transport			copper ion transport, protein complex localization		protein peptidyl-prolyl isomerization	embryo implantation	embryo implantation, male sex differentiation, negative regulation of neuron projection development, prostate gland development		embryo implantation, male sex differentiation, prostate gland development, reproductive structure development	embryo implantation, male sex differentiation, prostate gland development, reproductive structure development	androgen receptor signaling pathway				cytosol, mitochondrion, perinuclear region of cytoplasm	microtubule			extracellular exosome	cytoskeleton, microtubule, mitochondrion, nucleoplasm, nucleus		mitochondrion	nucleoplasm, nucleus		microtubule, nucleoplasm					ATP binding, FK506 binding, GTP binding, RNA binding, copper-dependent protein binding, glucocorticoid receptor binding, heat shock protein binding, phosphoprotein binding, protein binding, protein binding, bridging, tau protein binding	isomerase activity, peptidyl-prolyl cis-trans isomerase activity
128	TRUE	Empty	Cluster of ATP-dependent RNA helicase DDX3X OS=Homo sapiens OX=9606 GN=DDX3X PE=1 SV=1 (A0A0D9SF53)	A0A0D9SF53 [6]	DDX3X	81 kDa	TRUE	0.1		[]	Homo sapiens		gene silencing by RNA, negative regulation of transposition		DNA methylation involved in gamete generation, cell differentiation, flagellated sperm motility, gene silencing by RNA, male meiosis, male meiosis I, meiotic cell cycle, piRNA biosynthetic process	cell differentiation, multicellular organism development				flagellated sperm motility	flagellated sperm motility	DNA methylation involved in gamete generation, piRNA biosynthetic process	DNA methylation involved in gamete generation, spermatogenesis	DNA methylation involved in gamete generation, multicellular organism development, spermatogenesis		DNA methylation involved in gamete generation, male meiosis, male meiosis I, meiotic cell cycle, spermatogenesis	DNA methylation involved in gamete generation, male meiosis, male meiosis I, meiotic cell cycle, spermatogenesis					cytosol, perinuclear region of cytoplasm, pi-body, piP-body					nucleus, pi-body, piP-body			nucleus							ATP binding, nucleic acid binding, nucleotide binding	ATPase activity, helicase activity
129	TRUE	Empty	Cluster of Poly [ADP-ribose] polymerase 1 OS=Homo sapiens OX=9606 GN=PARP1 PE=1 SV=4 (P09874)	P09874 [3]	PARP1	113 kDa	TRUE	0.017		GFP_treated high, GFP_untreated low, MCYN_treated low, MCYN_untreated low	Homo sapiens		negative regulation of ATP biosynthetic process, negative regulation of telomere maintenance via telomere lengthening, negative regulation of transcription from RNA polymerase II promoter, nucleotide-excision repair, preincision complex stabilization, positive regulation of SMAD protein import into nucleus, positive regulation of cardiac muscle hypertrophy, positive regulation of intracellular es…		ATP generation from poly-ADP-D-ribose, DNA damage response, detection of DNA damage, apoptotic process, cellular response to UV, cellular response to beta-amyloid, cellular response to insulin stimulus, cellular response to oxidative stress, cellular response to transforming growth factor beta stimulus, cellular response to zinc ion, double-strand break repair, double-strand break repair via homo…	macrophage differentiation			macrophage differentiation			ATP generation from poly-ADP-D-ribose, double-strand break repair, double-strand break repair via homologous recombination, global genome nucleotide-excision repair, mitochondrial DNA metabolic process, mitochondrial DNA repair, nucleotide-excision repair, DNA damage recognition, nucleotide-excision repair, DNA incision, 5'-to lesion, nucleotide-excision repair, preincision complex assembly, nucl…		macrophage differentiation				DNA damage response, detection of DNA damage, cellular response to UV, cellular response to beta-amyloid, cellular response to insulin stimulus, cellular response to oxidative stress, cellular response to transforming growth factor beta stimulus, cellular response to zinc ion, double-strand break repair, double-strand break repair via homologous recombination, global genome nucleotide-excision re…				mitochondrion					mitochondrion, nuclear chromosome, telomeric region, nuclear envelope, nucleolus, nucleoplasm, nucleus, site of DNA damage	membrane	mitochondrion	nuclear chromosome, telomeric region, nuclear envelope, nucleolus, nucleoplasm, nucleus		nuclear chromosome, telomeric region, nuclear envelope, nucleolus, nucleoplasm, site of DNA damage					DNA binding, NAD binding, R-SMAD binding, RNA binding, RNA polymerase II regulatory region sequence-specific DNA binding, SMAD binding, estrogen receptor binding, histone deacetylase binding, identical protein binding, metal ion binding, protein N-terminus binding, protein kinase binding, transcription factor binding, zinc ion binding	NAD+ ADP-ribosyltransferase activity, protein ADP-ribosylase activity, transferase activity, transferring glycosyl groups
130	TRUE	Empty	Cluster of Probable ATP-dependent RNA helicase DDX17 OS=Homo sapiens OX=9606 GN=DDX17 PE=1 SV=1 (A0A1X7SBZ2)	A0A1X7SBZ2 [3]	DDX17	80 kDa	TRUE	0.37		[]	Homo sapiens																																				ATP binding, nucleic acid binding, nucleotide binding	helicase activity, hydrolase activity
131	TRUE	Empty	Cluster of Isoform 2 of DNA replication licensing factor MCM3 OS=Homo sapiens OX=9606 GN=MCM3 (P25205-2)	P25205-2 [2]	MCM3	96 kDa	TRUE	0.013		GFP_treated high, GFP_untreated low, MCYN_treated high, MCYN_untreated low	unknown
132	TRUE	Empty	Cluster of Splicing factor 3B subunit 2 OS=Homo sapiens OX=9606 GN=SF3B2 PE=1 SV=2 (Q13435)	Q13435 [3]	SF3B2	100 kDa	TRUE	0.75		[]	Homo sapiens				RNA splicing, mRNA processing, mRNA splicing, via spliceosome, viral process							RNA splicing, mRNA processing, mRNA splicing, via spliceosome	viral process							viral process							U12-type spliceosomal complex, U2 snRNP, catalytic step 2 spliceosome, nuclear speck, nucleoplasm, nucleus			U12-type spliceosomal complex, U2 snRNP, catalytic step 2 spliceosome, nuclear speck, nucleoplasm, nucleus		U12-type spliceosomal complex, U2 snRNP, catalytic step 2 spliceosome, nuclear speck, nucleoplasm					RNA binding, protein binding
133	TRUE	Empty	Voltage-dependent anion-selective channel protein 1 OS=Homo sapiens OX=9606 GN=VDAC1 PE=1 SV=2	P21796	VDAC1	31 kDa		0.63		[]	Homo sapiens		regulation of mitophagy		apoptotic process, epithelial cell differentiation, macroautophagy, pyruvate metabolic process, viral process	epithelial cell differentiation	anion transmembrane transport, inorganic anion transport, ion transport, transmembrane transport			anion transmembrane transport, inorganic anion transport, ion transport, transmembrane transport		macroautophagy, pyruvate metabolic process	viral process							viral process		mitochondrial nucleoid, mitochondrial outer membrane, mitochondrial permeability transition pore complex, mitochondrion				extracellular exosome	mitochondrial nucleoid, mitochondrial outer membrane, mitochondrial permeability transition pore complex, mitochondrion, nucleus	integral component of membrane, membrane raft, mitochondrial outer membrane, mitochondrial permeability transition pore complex, plasma membrane, pore complex	mitochondrial nucleoid, mitochondrial outer membrane, mitochondrial permeability transition pore complex	nucleus	mitochondrial outer membrane	mitochondrial nucleoid, mitochondrial outer membrane, mitochondrial permeability transition pore complex	plasma membrane				identical protein binding, ion channel binding, protein kinase binding
134	TRUE	Empty	60S ribosomal protein L5 OS=Homo sapiens OX=9606 GN=RPL5 PE=1 SV=3	P46777	RPL5	34 kDa		0.14		[]	Homo sapiens		negative regulation of protein neddylation, negative regulation of protein ubiquitination involved in ubiquitin-dependent protein catabolic process, negative regulation of ubiquitin protein ligase activity, nuclear-transcribed mRNA catabolic process, nonsense-mediated decay, positive regulation of gene expression, positive regulation of translation, protein stabilization, regulation of signal tra…		nuclear-transcribed mRNA catabolic process, nonsense-mediated decay, rRNA processing, ribosomal large subunit assembly, translation, translational initiation		SRP-dependent cotranslational protein targeting to membrane			SRP-dependent cotranslational protein targeting to membrane		nuclear-transcribed mRNA catabolic process, nonsense-mediated decay, rRNA processing, translation, translational initiation										cytosol, cytosolic large ribosomal subunit, endoplasmic reticulum, ribosome		endoplasmic reticulum		extracellular exosome	cytosolic large ribosomal subunit, endoplasmic reticulum, nucleolus, nucleoplasm, nucleus, ribosome	membrane		nucleolus, nucleoplasm		cytosolic large ribosomal subunit, nucleolus, nucleoplasm		cytosolic large ribosomal subunit, ribosome			5S rRNA binding, RNA binding, mRNA 3'-UTR binding, mRNA 5'-UTR binding, protein binding, rRNA binding, ubiquitin protein ligase binding
135	TRUE	Empty	Cluster of Heterogeneous nuclear ribonucleoprotein R OS=Homo sapiens OX=9606 GN=HNRNPR PE=1 SV=1 (O43390)	O43390 [2]	HNRNPR	71 kDa	TRUE	0.21		[]	Homo sapiens		mRNA destabilization, negative regulation of catalytic activity, positive regulation of mRNA catabolic process		RNA metabolic process, RNA splicing, mRNA processing, mRNA splicing, via spliceosome							RNA metabolic process, RNA splicing, mRNA processing, mRNA splicing, via spliceosome							circadian rhythm			endoplasmic reticulum		endoplasmic reticulum			catalytic step 2 spliceosome, endoplasmic reticulum, nucleoplasm, nucleus			catalytic step 2 spliceosome, nucleoplasm		catalytic step 2 spliceosome, nucleoplasm					RNA binding, mRNA 3'-UTR binding, protein binding
136	TRUE	Empty	60S ribosomal protein L4 OS=Homo sapiens OX=9606 GN=RPL4 PE=1 SV=5	P36578	RPL4	48 kDa		0.25		[]	Homo sapiens		nuclear-transcribed mRNA catabolic process, nonsense-mediated decay		nuclear-transcribed mRNA catabolic process, nonsense-mediated decay, translation, translational initiation		SRP-dependent cotranslational protein targeting to membrane			SRP-dependent cotranslational protein targeting to membrane		nuclear-transcribed mRNA catabolic process, nonsense-mediated decay, translation, translational initiation										cytosol, cytosolic large ribosomal subunit, ribosome, rough endoplasmic reticulum		rough endoplasmic reticulum		extracellular exosome	cytosolic large ribosomal subunit, nucleolus, nucleus, ribosome, rough endoplasmic reticulum	membrane		nucleolus, nucleus		cytosolic large ribosomal subunit, nucleolus		cytosolic large ribosomal subunit			RNA binding, protein binding
137	TRUE	Empty	Cluster of Apoptotic chromatin condensation inducer in the nucleus OS=Homo sapiens OX=9606 GN=ACIN1 PE=1 SV=2 (E7EQT4)	E7EQT4 [2]	ACIN1	147 kDa	TRUE	0.035		GFP_treated low, GFP_untreated high, MCYN_treated low, MCYN_untreated low	Neovison vison																					cytosol					nucleoplasm	plasma membrane		nucleoplasm		nucleoplasm	plasma membrane				nucleic acid binding
138	TRUE	Empty	Cluster of Isoform LCRMP-1 of Dihydropyrimidinase-related protein 1 OS=Homo sapiens OX=9606 GN=CRMP1 (Q14194-2)	Q14194-2 [3]	CRMP1	74 kDa	TRUE	< 0.00010		GFP_treated low, GFP_untreated high, MCYN_treated low, MCYN_untreated low	unknown		negative regulation of actin filament binding, negative regulation of neuron projection development		axon guidance, microtubule cytoskeleton organization, negative regulation of neuron projection development, neuron development, nucleobase-containing compound metabolic process	axon guidance, negative regulation of neuron projection development, nervous system development, neuron development					axon guidance	nucleobase-containing compound metabolic process		axon guidance, negative regulation of neuron projection development				axon guidance				cytosol	centrosome, microtubule organizing center, spindle				centrosome, cytoskeleton, microtubule organizing center, spindle					centrosome, microtubule organizing center, spindle					filamin binding, protein binding	hydrolase activity, hydrolase activity, acting on carbon-nitrogen (but not peptide) bonds
139	TRUE	Empty	T-complex protein 1 subunit eta OS=Homo sapiens OX=9606 GN=CCT7 PE=1 SV=2	Q99832	CCT7	59 kDa		0.012		GFP_treated high, GFP_untreated low, MCYN_treated high, MCYN_untreated high	Homo sapiens		positive regulation of establishment of protein localization to telomere, positive regulation of protein localization to Cajal body, positive regulation of telomerase RNA localization to Cajal body, positive regulation of telomere maintenance via telomerase, protein stabilization		binding of sperm to zona pellucida, protein folding		toxin transport			toxin transport			binding of sperm to zona pellucida			binding of sperm to zona pellucida	binding of sperm to zona pellucida					chaperonin-containing T-complex, cytosol	microtubule			extracellular exosome	microtubule					microtubule					ATP binding, identical protein binding, nucleotide binding, unfolded protein binding
140	TRUE	Empty	Cluster of Heat shock 70 kDa protein 4 OS=Homo sapiens OX=9606 GN=HSPA4 PE=1 SV=4 (P34932)	P34932 [3]	HSPA4	94 kDa	TRUE	0.0048		GFP_treated high, GFP_untreated low, MCYN_treated high, MCYN_untreated high	Homo sapiens				chaperone-mediated protein complex assembly, protein import into mitochondrial outer membrane		protein import into mitochondrial outer membrane			protein import into mitochondrial outer membrane								response to unfolded protein				cytosol				extracellular exosome	nucleus			nucleus							ATP binding, nucleotide binding, protein binding
141	TRUE	Empty	Cluster of Protein disulfide-isomerase A4 OS=Homo sapiens OX=9606 GN=PDIA4 PE=1 SV=2 (P13667)	P13667 [2]	PDIA4	73 kDa	TRUE	0.0013		GFP_treated high, GFP_untreated low, MCYN_treated high, MCYN_untreated high	Homo sapiens		cell redox homeostasis		cell redox homeostasis, chaperone-mediated protein folding, protein secretion, response to endoplasmic reticulum stress		protein secretion			protein secretion		oxidation-reduction process						response to endoplasmic reticulum stress				endoplasmic reticulum, endoplasmic reticulum lumen, melanosome		endoplasmic reticulum, endoplasmic reticulum lumen		extracellular space	endoplasmic reticulum, endoplasmic reticulum lumen, melanosome					endoplasmic reticulum lumen					RNA binding, protein binding	peptide disulfide oxidoreductase activity, protein disulfide isomerase activity
142	TRUE	Empty	Staphylococcal nuclease domain-containing protein 1 OS=Homo sapiens OX=9606 GN=SND1 PE=1 SV=1	Q7KZF4	SND1	102 kDa		0.018		GFP_treated high, GFP_untreated low, MCYN_treated high, MCYN_untreated high	Homo sapiens		gene silencing by RNA, regulation of cell cycle process, regulation of nucleic acid-templated transcription		RNA catabolic process, RNA phosphodiester bond hydrolysis, endonucleolytic, gene silencing by RNA, miRNA catabolic process, nucleic acid phosphodiester bond hydrolysis, osteoblast differentiation, viral process	osteoblast differentiation						RNA catabolic process, RNA phosphodiester bond hydrolysis, endonucleolytic, miRNA catabolic process, nucleic acid phosphodiester bond hydrolysis	viral process	osteoblast differentiation						viral process		cytosol, dense body, melanosome				extracellular exosome	melanosome, nucleus	membrane		nucleus							RISC complex binding, RNA binding, cadherin binding	endonuclease activity, endoribonuclease activity
143	TRUE	Empty	60S ribosomal protein L18a OS=Homo sapiens OX=9606 GN=RPL18A PE=1 SV=1	M0R117 (+1)	RPL18A	18 kDa		0.12		[]	Homo sapiens				translation							translation										ribosome					ribosome							ribosome
144	TRUE	Empty	Cluster of Leucine-rich PPR motif-containing protein, mitochondrial OS=Homo sapiens OX=9606 GN=LRPPRC PE=1 SV=3 (P42704)	P42704 [3]	LRPPRC	158 kDa	TRUE	0.21		[]	Homo sapiens		negative regulation of mitochondrial RNA catabolic process, regulation of mitochondrial translation		mitochondrion transport along microtubule		mRNA transport, mitochondrion transport along microtubule			mRNA transport, mitochondrion transport along microtubule												mitochondrial nucleoid, mitochondrion, perinuclear region of cytoplasm	microtubule				condensed nuclear chromosome, cytoskeleton, microtubule, mitochondrial nucleoid, mitochondrion, nuclear inner membrane, nuclear outer membrane, nucleoplasm, nucleus	nuclear inner membrane, nuclear outer membrane	mitochondrial nucleoid, mitochondrion	condensed nuclear chromosome, nuclear inner membrane, nuclear outer membrane, nucleoplasm	nuclear inner membrane, nuclear outer membrane	condensed nuclear chromosome, microtubule, mitochondrial nucleoid, nuclear inner membrane, nuclear outer membrane, nucleoplasm					RNA binding, beta-tubulin binding, microtubule binding, single-stranded DNA binding, ubiquitin protein ligase binding
145	TRUE	Empty	Cluster of Serine/threonine-protein kinase PAK 2 OS=Homo sapiens OX=9606 GN=PAK2 PE=1 SV=3 (Q13177)	Q13177 [11]	PAK2	58 kDa	TRUE	0.023		GFP_treated low, GFP_untreated high, MCYN_treated low, MCYN_untreated low	Homo sapiens		Fc-epsilon receptor signaling pathway, T cell costimulation, T cell receptor signaling pathway, activation of protein kinase activity, interleukin-12-mediated signaling pathway, negative regulation of apoptotic process, negative regulation of cysteine-type endopeptidase activity involved in execution phase of apoptosis, negative regulation of protein kinase activity, positive regulation of extrin…		Fc-epsilon receptor signaling pathway, T cell receptor signaling pathway, apoptotic process, cellular response to organic cyclic compound, dendritic spine development, interleukin-12-mediated signaling pathway, peptidyl-serine phosphorylation, phosphorylation, protein autophosphorylation, signal transduction by protein phosphorylation, stimulatory C-type lectin receptor signaling pathway, stress-…	dendritic spine development			T cell costimulation, T cell receptor signaling pathway, stimulatory C-type lectin receptor signaling pathway			peptidyl-serine phosphorylation, phosphorylation, protein autophosphorylation, signal transduction by protein phosphorylation	viral process	dendritic spine development				Fc-epsilon receptor signaling pathway, T cell receptor signaling pathway, cellular response to organic cyclic compound, interleukin-12-mediated signaling pathway, signal transduction by protein phosphorylation, stimulatory C-type lectin receptor signaling pathway, stress-activated protein kinase signaling cascade, vascular endothelial growth factor receptor signaling pathway		viral process		cytosol, perinuclear region of cytoplasm					nucleus	plasma membrane		nucleus			plasma membrane				ATP binding, Rac GTPase binding, cadherin binding, identical protein binding, nucleotide binding, protein kinase binding	kinase activity, protein serine/threonine kinase activity, transferase activity
146	TRUE	Empty	Cluster of Isoform 3 of Nuclear autoantigenic sperm protein OS=Homo sapiens OX=9606 GN=NASP (P49321-3)	P49321-3 [2]	NASP	86 kDa	TRUE	0.056		[]	unknown
147	TRUE	Empty	Cluster of Septin-2 OS=Homo sapiens OX=9606 GN=SEPT2 PE=1 SV=1 (Q15019)	Q15019 [6]	2021-09-02	41 kDa	TRUE	0.49		[]	Homo sapiens		smoothened signaling pathway		cell cycle, cell differentiation, cell division, cilium assembly, mitotic cytokinesis, neuron projection development, septin ring assembly, smoothened signaling pathway	cell differentiation, neuron projection development							spermatogenesis	neuron projection development, spermatogenesis		spermatogenesis	spermatogenesis	smoothened signaling pathway				cell cortex, exocyst, perinuclear region of cytoplasm, septin complex, septin ring	axoneme, microtubule cytoskeleton, septin complex, septin filament array, septin ring, spindle			extracellular exosome	axoneme, chromosome, chromosome, centromeric region, condensed chromosome kinetochore, cytoskeleton, microtubule cytoskeleton, nucleus, septin complex, septin filament array, septin ring, spindle	ciliary membrane, membrane, plasma membrane		nucleus	ciliary membrane	axoneme, chromosome, centromeric region, ciliary membrane, condensed chromosome kinetochore, photoreceptor connecting cilium, septin complex, septin filament array, septin ring, sperm annulus, spindle	ciliary membrane, plasma membrane				GTP binding, cadherin binding, nucleotide binding, protein complex scaffold	GTPase activity
148	TRUE	Empty	Alpha-internexin OS=Homo sapiens OX=9606 GN=INA PE=1 SV=2	Q16352	INA	55 kDa	TRUE	0.00067		GFP_treated high, GFP_untreated high, MCYN_treated low, MCYN_untreated low	Homo sapiens				cell differentiation, cellular response to leukemia inhibitory factor, neurofilament cytoskeleton organization, postsynaptic actin cytoskeleton organization	cell differentiation, multicellular organism development, nervous system development, substantia nigra development								nervous system development, substantia nigra development				cellular response to leukemia inhibitory factor				cytoplasmic ribonucleoprotein granule, neurofilament	intermediate filament cytoskeleton, neurofilament			extracellular space	cytoplasmic ribonucleoprotein granule, intermediate filament cytoskeleton, neurofilament, nuclear membrane, nucleoplasm	nuclear membrane		nuclear membrane, nucleoplasm	nuclear membrane	neurofilament, nuclear membrane, nucleoplasm
149	TRUE	Empty	PC4 and SFRS1-interacting protein OS=Homo sapiens OX=9606 GN=PSIP1 PE=1 SV=1	O75475	PSIP1	60 kDa	TRUE	0.0026		GFP_treated low, GFP_untreated high, MCYN_treated low, MCYN_untreated low	Homo sapiens				establishment of integrated proviral latency, mRNA 5'-splice site recognition, viral process		nuclear transport			nuclear transport		mRNA 5'-splice site recognition	establishment of integrated proviral latency					response to heat, response to oxidative stress		establishment of integrated proviral latency		cytosol					nucleoplasm, nucleus, transcriptionally active chromatin			nucleoplasm, nucleus		nucleoplasm, transcriptionally active chromatin					RNA binding, protein binding, supercoiled DNA binding
150	TRUE	Empty	Cluster of Heterogeneous nuclear ribonucleoprotein Q OS=Homo sapiens OX=9606 GN=SYNCRIP PE=1 SV=2 (O60506)	O60506 [2]	SYNCRIP	70 kDa	TRUE	0.55		[]	Homo sapiens		CRD-mediated mRNA stabilization, negative regulation of translation		RNA splicing, cellular response to interferon-gamma, mRNA processing, mRNA splicing, via spliceosome, osteoblast differentiation, viral process	osteoblast differentiation			cellular response to interferon-gamma			RNA splicing, mRNA processing, mRNA splicing, via spliceosome	viral process	osteoblast differentiation				cellular response to interferon-gamma		viral process		CRD-mediated mRNA stability complex, endoplasmic reticulum		endoplasmic reticulum			catalytic step 2 spliceosome, endoplasmic reticulum, histone pre-mRNA 3'end processing complex, nucleoplasm, nucleus	membrane		catalytic step 2 spliceosome, histone pre-mRNA 3'end processing complex, nucleoplasm		catalytic step 2 spliceosome, histone pre-mRNA 3'end processing complex, nucleoplasm					RNA binding, poly(A) binding, protein binding
151	TRUE	Empty	C-1-tetrahydrofolate synthase, cytoplasmic OS=Homo sapiens OX=9606 GN=MTHFD1 PE=1 SV=1	F5H2F4	MTHFD1	111 kDa	TRUE	0.23		[]	Neovison vison											oxidation-reduction process										cytosol															ATP binding	formate-tetrahydrofolate ligase activity, methylenetetrahydrofolate dehydrogenase (NADP+) activity
152	TRUE	Empty	Cluster of Drebrin OS=Homo sapiens OX=9606 GN=DBN1 PE=1 SV=4 (Q16643)	Q16643 [3]	DBN1	71 kDa	TRUE	0.12		[]	Homo sapiens		maintenance of protein location in cell, regulation of dendrite development, regulation of neuronal synaptic plasticity		actin filament organization, cell communication by chemical coupling, cell communication by electrical coupling, maintenance of protein location in cell, regulation of dendrite development	multicellular organism development, nervous system development, regulation of dendrite development				maintenance of protein location in cell				regulation of dendrite development								cell cortex, cortical cytoskeleton, postsynaptic cytosol	actin cytoskeleton, actomyosin, cortical cytoskeleton				actin cytoskeleton, actomyosin, cortical cytoskeleton	plasma membrane, postsynaptic membrane				actomyosin	postsynaptic membrane				actin binding, cadherin binding, profilin binding
153	TRUE	Empty	Cluster of La-related protein 1 OS=Homo sapiens OX=9606 GN=LARP1 PE=1 SV=2 (Q6PKG0)	Q6PKG0 [3]	LARP1	124 kDa	TRUE	0.43		[]	Homo sapiens		TOR signaling, TORC1 signaling, mRNA stabilization, negative regulation of translation, positive regulation of macroautophagy, positive regulation of translation, positive regulation of viral genome replication		TOR signaling, TORC1 signaling, cellular response to rapamycin, translation, translational initiation							translation, translational initiation						TORC1 signaling, cellular response to rapamycin, response to amino acid starvation				cytoplasm, cytoplasmic stress granule					cytoplasmic stress granule	membrane									RNA binding, RNA cap binding, cadherin binding, eukaryotic initiation factor 4E binding, mRNA 3'-UTR binding, mRNA 5'-UTR binding, protein binding, translation activator activity, translation initiation factor binding
154	TRUE	Empty	Cluster of Isoform 2 of Proliferation-associated protein 2G4 OS=Homo sapiens OX=9606 GN=PA2G4 (Q9UQ80-2)	Q9UQ80-2 [2]	PA2G4	38 kDa	TRUE	0.008		GFP_treated high, GFP_untreated low, MCYN_treated high, MCYN_untreated high	unknown																					cytoplasm
155	TRUE	Empty	Proliferating cell nuclear antigen OS=Homo sapiens OX=9606 GN=PCNA PE=1 SV=1	P12004	PCNA	29 kDa		0.11		[]	Homo sapiens		DNA damage response, signal transduction by p53 class mediator resulting in cell cycle arrest, mitotic telomere maintenance via semi-conservative replication, positive regulation of DNA repair, positive regulation of DNA replication, positive regulation of deoxyribonuclease activity, regulation of DNA replication, regulation of transcription involved in G1/S transition of mitotic cell cycle, telo…		DNA damage response, detection of DNA damage, DNA damage response, signal transduction by p53 class mediator resulting in cell cycle arrest, DNA replication, cellular response to UV, cellular response to hydrogen peroxide, epithelial cell differentiation, error-free translesion synthesis, error-prone translesion synthesis, leading strand elongation, mismatch repair, mitotic telomere maintenance v…	epithelial cell differentiation, heart development, liver regeneration						DNA replication, error-free translesion synthesis, error-prone translesion synthesis, leading strand elongation, mismatch repair, mitotic telomere maintenance via semi-conservative replication, nucleotide-excision repair, DNA gap filling, nucleotide-excision repair, DNA incision, nucleotide-excision repair, DNA incision, 5'-to lesion, protein ubiquitination, replication fork processing, telomere …	viral process	estrous cycle, heart development, liver regeneration		estrous cycle	estrous cycle	DNA damage response, detection of DNA damage, DNA damage response, signal transduction by p53 class mediator resulting in cell cycle arrest, cellular response to UV, cellular response to hydrogen peroxide, error-free translesion synthesis, error-prone translesion synthesis, mismatch repair, nucleotide-excision repair, DNA gap filling, nucleotide-excision repair, DNA incision, 5'-to lesion, respon…	estrous cycle	viral process			centrosome			extracellular exosome	DNA replication factor C complex, PCNA-p21 complex, centrosome, chromatin, nuclear body, nuclear chromosome, telomeric region, nuclear replication fork, nucleoplasm, nucleus, replication fork, replisome			PCNA-p21 complex, nuclear body, nuclear chromosome, telomeric region, nuclear replication fork, nucleoplasm, nucleus		DNA replication factor C complex, PCNA-p21 complex, centrosome, chromatin, nuclear body, nuclear chromosome, telomeric region, nuclear replication fork, nucleoplasm, replication fork, replisome					DNA polymerase binding, MutLalpha complex binding, chromatin binding, damaged DNA binding, dinucleotide insertion or deletion binding, estrogen receptor binding, histone acetyltransferase binding, identical protein binding, receptor tyrosine kinase binding	purine-specific mismatch base pair DNA N-glycosylase activity
156	TRUE	Empty	Cluster of Caldesmon OS=Homo sapiens OX=9606 GN=CALD1 PE=1 SV=3 (Q05682)	Q05682 [5]	CALD1	93 kDa	TRUE	0.077		[]	Homo sapiens													muscle contraction								actin cap, cytosol, myofibril	actin cap, actin cytoskeleton				actin cap, actin cytoskeleton, cytoskeleton, intracellular membrane-bounded organelle, myofibril	plasma membrane				actin cap	plasma membrane				actin binding, cadherin binding, calmodulin binding, myosin binding, tropomyosin binding
157	TRUE	Empty	Cluster of Serine/threonine-protein phosphatase 2A 65 kDa regulatory subunit A alpha isoform OS=Homo sapiens OX=9606 GN=PPP2R1A PE=1 SV=4 (P30153)	P30153 [3]	PPP2R1A	65 kDa	TRUE	0.011		GFP_treated high, GFP_untreated low, MCYN_treated high, MCYN_untreated high	Homo sapiens		inactivation of MAPK activity, negative regulation of cell growth, negative regulation of tyrosine phosphorylation of STAT protein, nuclear-transcribed mRNA catabolic process, nonsense-mediated decay, positive regulation of extrinsic apoptotic signaling pathway in absence of ligand, regulation of DNA replication, regulation of G2/M transition of mitotic cell cycle, regulation of Wnt signaling pat…		G2/M transition of mitotic cell cycle, RNA splicing, apoptotic process, ceramide metabolic process, chromosome segregation, ciliary basal body docking, female meiotic division, macromolecular complex assembly, meiotic sister chromatid cohesion, centromeric, meiotic spindle elongation, mitotic sister chromatid separation, nuclear-transcribed mRNA catabolic process, nonsense-mediated decay, peptidy…							RNA splicing, ceramide metabolic process, nuclear-transcribed mRNA catabolic process, nonsense-mediated decay, peptidyl-serine dephosphorylation				female meiotic division, meiotic sister chromatid cohesion, centromeric, meiotic spindle elongation	female meiotic division, meiotic sister chromatid cohesion, centromeric, meiotic spindle elongation	response to organic substance, second-messenger-mediated signaling				cytosol, mitochondrion	microtubule cytoskeleton			extracellular exosome	chromosome, chromosome, centromeric region, microtubule cytoskeleton, mitochondrion, nucleus	lateral plasma membrane, plasma membrane	mitochondrion	nucleus		chromosome, centromeric region	lateral plasma membrane				protein antigen binding, protein binding, protein heterodimerization activity	protein serine/threonine phosphatase activity
158	TRUE	Empty	Cluster of Isoform 2 of Heterogeneous nuclear ribonucleoprotein A3 OS=Homo sapiens OX=9606 GN=HNRNPA3 (P51991-2)	P51991-2 [2]	HNRNPA3	37 kDa	TRUE	0.084		[]	unknown				RNA metabolic process, RNA splicing, mRNA processing, mRNA splicing, via spliceosome		mRNA transport			mRNA transport		RNA metabolic process, RNA splicing, mRNA processing, mRNA splicing, via spliceosome										cytoplasm					catalytic step 2 spliceosome, nucleoplasm, nucleus, ribonucleoprotein granule			catalytic step 2 spliceosome, nucleoplasm		catalytic step 2 spliceosome, nucleoplasm					RNA binding, mRNA binding, protein binding
159	TRUE	Empty	Cluster of Microtubule-associated protein OS=Homo sapiens OX=9606 GN=MAP4 PE=1 SV=1 (E7EVA0)	E7EVA0 [3]	MAP4	245 kDa	TRUE	0.026		GFP_treated low, GFP_untreated high, MCYN_treated low, MCYN_untreated low	Homo sapiens																					cytosol	microtubule, microtubule cytoskeleton				microtubule, microtubule cytoskeleton	plasma membrane				microtubule	plasma membrane				tubulin binding
160	TRUE	Empty	Nucleolar RNA helicase 2 OS=Homo sapiens OX=9606 GN=DDX21 PE=1 SV=5	Q9NR30	DDX21	87 kDa	TRUE	0.034		GFP_treated low, GFP_untreated low, MCYN_treated high, MCYN_untreated high	Homo sapiens		positive regulation of I-kappaB kinase/NF-kappaB signaling, positive regulation of gene expression, epigenetic, positive regulation of myeloid dendritic cell cytokine production		osteoblast differentiation, rRNA processing, response to virus, transcription from RNA polymerase II promoter	osteoblast differentiation						rRNA processing, transcription from RNA polymerase II promoter	response to virus	osteoblast differentiation				response to exogenous dsRNA, response to virus		response to virus		cytosol					nucleolus, nucleoplasm, nucleus	membrane		nucleolus, nucleoplasm		nucleolus, nucleoplasm					7SK snRNA binding, ATP binding, RNA binding, double-stranded RNA binding, identical protein binding, miRNA binding, nucleotide binding, rRNA binding, snoRNA binding	ATP-dependent RNA helicase activity, helicase activity
161	TRUE	Empty	Non-histone chromosomal protein HMG-17 OS=Homo sapiens OX=9606 GN=HMGN2 PE=1 SV=3	P05204	HMGN2	9 kDa		0.022		GFP_treated low, GFP_untreated high, MCYN_treated low, MCYN_untreated low	Homo sapiens		killing of cells of other organism	killing of cells of other organism					antimicrobial humoral immune response mediated by antimicrobial peptide				antimicrobial humoral immune response mediated by antimicrobial peptide, killing of cells of other organism					antimicrobial humoral immune response mediated by antimicrobial peptide				cytoplasm				extracellular space	chromatin, nucleus			nucleus		chromatin					RNA binding, nucleosomal DNA binding, protein binding
162	TRUE	Empty	Cluster of Adenylyl cyclase-associated protein 1 OS=Homo sapiens OX=9606 GN=CAP1 PE=1 SV=5 (Q01518)	Q01518 [2]	CAP1	52 kDa	TRUE	0.016		GFP_treated high, GFP_untreated low, MCYN_treated high, MCYN_untreated high	Homo sapiens		activation of adenylate cyclase activity, regulation of adenylate cyclase activity, signal transduction		actin cytoskeleton organization, actin polymerization or depolymerization, ameboidal-type cell migration, cell morphogenesis, establishment or maintenance of cell polarity, neutrophil degranulation, signal transduction	cell morphogenesis	neutrophil degranulation, receptor-mediated endocytosis		neutrophil degranulation	ameboidal-type cell migration, neutrophil degranulation, receptor-mediated endocytosis	ameboidal-type cell migration							neutrophil degranulation, signal transduction				azurophil granule lumen, cortical actin cytoskeleton, cytoplasm	cortical actin cytoskeleton			extracellular exosome	azurophil granule lumen, cortical actin cytoskeleton	plasma membrane				azurophil granule lumen, cortical actin cytoskeleton	plasma membrane				actin binding, adenylate cyclase binding
163	TRUE	Empty	Cluster of X-ray repair cross-complementing protein 6 OS=Homo sapiens OX=9606 GN=XRCC6 PE=1 SV=2 (P12956)	P12956 [2]	XRCC6	70 kDa	TRUE	0.0023		GFP_treated high, GFP_untreated low, MCYN_treated low, MCYN_untreated high	Homo sapiens		activation of innate immune response, negative regulation of transcription, DNA-templated, positive regulation of protein kinase activity, positive regulation of transcription from RNA polymerase II promoter, positive regulation of transcription, DNA-templated, positive regulation of type I interferon production, regulation of smooth muscle cell proliferation, telomere maintenance		DNA duplex unwinding, DNA ligation, DNA recombination, cellular hyperosmotic salinity response, cellular response to DNA damage stimulus, cellular response to X-ray, cellular response to gamma radiation, double-strand break repair via classical nonhomologous end joining, establishment of integrated proviral latency, neutrophil degranulation, protein heterotetramerization, telomere maintenance	brain development	neutrophil degranulation		activation of innate immune response, innate immune response, neutrophil degranulation	neutrophil degranulation		DNA ligation, DNA recombination, double-strand break repair via classical nonhomologous end joining, telomere maintenance	establishment of integrated proviral latency	brain development				cellular hyperosmotic salinity response, cellular response to X-ray, cellular response to gamma radiation, double-strand break repair via classical nonhomologous end joining, innate immune response, neutrophil degranulation		establishment of integrated proviral latency		cytosol, ficolin-1-rich granule lumen, secretory granule lumen				extracellular region	Ku70:Ku80 complex, chromosome, ficolin-1-rich granule lumen, nuclear chromosome, telomeric region, nuclear telomere cap complex, nucleolus, nucleoplasm, nucleus, secretory granule lumen	membrane		Ku70:Ku80 complex, nuclear chromosome, telomeric region, nuclear telomere cap complex, nucleolus, nucleoplasm, nucleus		Ku70:Ku80 complex, ficolin-1-rich granule lumen, nuclear chromosome, telomeric region, nuclear telomere cap complex, nucleolus, nucleoplasm, secretory granule lumen					ATP binding, RNA binding, cyclin binding, damaged DNA binding, double-stranded telomeric DNA binding, macromolecular complex binding, nucleotide binding, protein C-terminus binding, telomeric DNA binding, transcription regulatory region DNA binding	5'-deoxyribose-5-phosphate lyase activity, ATP-dependent DNA helicase activity, catalytic activity
164	TRUE	Empty	Cluster of Moesin OS=Homo sapiens OX=9606 GN=MSN PE=1 SV=3 (P26038)	P26038 [4]	MSN	68 kDa	TRUE	0.00014		GFP_treated low, GFP_untreated low, MCYN_treated high, MCYN_untreated high	Homo sapiens	T cell aggregation, leukocyte cell-cell adhesion	actin filament capping, barbed-end actin filament capping, interleukin-12-mediated signaling pathway, negative regulation of GTPase activity, negative regulation of adherens junction organization, negative regulation of cell size, negative regulation of homotypic cell-cell adhesion, positive regulation of G1/S transition of mitotic cell cycle, positive regulation of cell migration, positive regul…		T cell migration, T cell proliferation, barbed-end actin filament capping, cellular response to platelet-derived growth factor stimulus, cellular response to testosterone stimulus, cellular response to thyroid hormone stimulus, cytoskeleton organization, establishment of endothelial barrier, establishment of epithelial cell apical/basal polarity, immunological synapse formation, interleukin-12-me…	establishment of endothelial barrier, establishment of epithelial cell apical/basal polarity, gland morphogenesis	establishment of protein localization		T cell migration, T cell proliferation, immunological synapse formation, leukocyte migration	T cell migration, apical protein localization, establishment of protein localization, protein localization to plasma membrane	T cell migration			gland morphogenesis				cellular response to platelet-derived growth factor stimulus, cellular response to testosterone stimulus, cellular response to thyroid hormone stimulus, interleukin-12-mediated signaling pathway, protein kinase A signaling				cortical actin cytoskeleton, cytosol, perinuclear region of cytoplasm	cortical actin cytoskeleton			blood microparticle, extracellular exosome, extracellular space	cortical actin cytoskeleton, fibrillar center, nucleus	T-tubule, apical plasma membrane, basolateral plasma membrane, microvillus membrane, plasma membrane		fibrillar center, nucleus		cortical actin cytoskeleton, fibrillar center, stereocilium	T-tubule, apical plasma membrane, basolateral plasma membrane, microvillus membrane, plasma membrane				ATPase binding, actin binding, cadherin binding, cytoskeletal protein binding, double-stranded RNA binding, enzyme binding, protein domain specific binding, protein homodimerization activity, protein kinase A binding, protein kinase binding, receptor binding
165	TRUE	Empty	Cluster of Septin-9 OS=Homo sapiens OX=9606 GN=SEPT9 PE=1 SV=2 (Q9UHD8)	Q9UHD8 [6]	2021-09-09	65 kDa	TRUE	0.015		GFP_treated low, GFP_untreated high, MCYN_treated low, MCYN_untreated low	Homo sapiens		positive regulation of non-motile cilium assembly		cell cycle, cell division, cilium assembly, mitotic cytokinesis, protein heterooligomerization, septin ring assembly																	perinuclear region of cytoplasm, septin complex, septin ring	actin cytoskeleton, axoneme, microtubule, microtubule cytoskeleton, septin complex, septin filament array, septin ring, stress fiber				actin cytoskeleton, axoneme, cytoskeleton, microtubule, microtubule cytoskeleton, septin complex, septin filament array, septin ring, stress fiber					axoneme, microtubule, septin complex, septin filament array, septin ring, stress fiber					GTP binding, cadherin binding, nucleotide binding, protein complex scaffold	GTPase activity
166	TRUE	Empty	Cluster of Prohibitin-2 OS=Homo sapiens OX=9606 GN=PHB2 PE=1 SV=2 (Q99623)	Q99623 [3]	PHB2	33 kDa	TRUE	0.042		GFP_treated high, GFP_untreated low, MCYN_treated high, MCYN_untreated high	Homo sapiens		negative regulation of apoptotic process, negative regulation of intracellular estrogen receptor signaling pathway, negative regulation of mammary gland epithelial cell proliferation, negative regulation of sequence-specific DNA binding transcription factor activity, negative regulation of transcription, DNA-templated, positive regulation of ERK1 and ERK2 cascade, positive regulation of cell cycl…		mitochondrion organization, sister chromatid cohesion	mammary gland alveolus development, mammary gland branching involved in thelarche	mitochondrial calcium ion transport, protein import into nucleus, translocation			mitochondrial calcium ion transport, protein import into nucleus, translocation				mammary gland alveolus development, mammary gland branching involved in thelarche		mammary gland branching involved in thelarche	mammary gland branching involved in thelarche					mitochondrial inner membrane, mitochondrial outer membrane, mitochondrion					mitochondrial inner membrane, mitochondrial outer membrane, mitochondrion, nuclear matrix, nucleus	mitochondrial inner membrane, mitochondrial outer membrane	mitochondrial inner membrane, mitochondrial outer membrane	nuclear matrix	mitochondrial inner membrane, mitochondrial outer membrane	mitochondrial inner membrane, mitochondrial outer membrane, nuclear matrix					amide binding, estrogen receptor binding, protein C-terminus binding, protein N-terminus binding
167	TRUE	Empty	Bifunctional glutamate/proline--tRNA ligase OS=Homo sapiens OX=9606 GN=EPRS PE=1 SV=5	P07814	EPRS	171 kDa		0.025		GFP_treated high, GFP_untreated low, MCYN_treated high, MCYN_untreated high	Homo sapiens		negative regulation of translation		cellular response to insulin stimulus, cellular response to interferon-gamma, glutamyl-tRNA aminoacylation, macromolecular complex assembly, prolyl-tRNA aminoacylation, translation		long-chain fatty acid import		cellular response to interferon-gamma	long-chain fatty acid import		glutamyl-tRNA aminoacylation, prolyl-tRNA aminoacylation, translation						cellular response to insulin stimulus, cellular response to interferon-gamma				cytosol						plasma membrane					plasma membrane				ATP binding, GTPase binding, RNA binding, RNA stem-loop binding, identical protein binding, metal ion binding, nucleotide binding, protein homodimerization activity, zinc ion binding	catalytic activity, glutamate-tRNA ligase activity, ligase activity, proline-tRNA ligase activity
168	TRUE	Empty	Cluster of Isoform 2 of U1 small nuclear ribonucleoprotein 70 kDa OS=Homo sapiens OX=9606 GN=SNRNP70 (P08621-2)	P08621-2 [2]	SNRNP70	51 kDa	TRUE	0.024		GFP_treated high, GFP_untreated low, MCYN_treated low, MCYN_untreated high	unknown
169	TRUE	Empty	Cluster of Isoform 9 of Eukaryotic translation initiation factor 4 gamma 1 OS=Homo sapiens OX=9606 GN=EIF4G1 (Q04637-9)	Q04637-9 [3]	EIF4G1	176 kDa	TRUE	0.11		[]	Homo sapiens																					cytoplasm															eukaryotic initiation factor 4E binding
170	TRUE	Empty	Cluster of Deoxyuridine 5'-triphosphate nucleotidohydrolase, mitochondrial OS=Homo sapiens OX=9606 GN=DUT PE=1 SV=4 (P33316)	P33316 [3]	DUT	27 kDa	TRUE	0.0013		GFP_treated low, GFP_untreated high, MCYN_treated low, MCYN_untreated low	Homo sapiens		negative regulation of receptor activity, regulation of protein heterodimerization activity		DNA replication, dUMP biosynthetic process, dUTP catabolic process, dUTP metabolic process, nucleobase-containing compound metabolic process, nucleobase-containing small molecule interconversion, nucleotide metabolic process, protein homotrimerization	liver development						DNA replication, dUMP biosynthetic process, dUTP catabolic process, dUTP metabolic process, nucleobase-containing small molecule interconversion, nucleotide metabolic process		liver development				response to organic cyclic compound				cytosol, mitochondrion				extracellular exosome	mitochondrion, nucleoplasm, nucleus		mitochondrion	nucleoplasm, nucleus		nucleoplasm					RNA binding, magnesium ion binding, peroxisome proliferator activated receptor binding, pyrimidine deoxyribonucleotide binding	dUTP diphosphatase activity
171	TRUE	Empty	60S ribosomal protein L13 OS=Homo sapiens OX=9606 GN=RPL13 PE=1 SV=4	P26373	RPL13	24 kDa		0.00041		GFP_treated low, GFP_untreated low, MCYN_treated low, MCYN_untreated high	Homo sapiens		nuclear-transcribed mRNA catabolic process, nonsense-mediated decay		nuclear-transcribed mRNA catabolic process, nonsense-mediated decay, translation, translational initiation		SRP-dependent cotranslational protein targeting to membrane			SRP-dependent cotranslational protein targeting to membrane		nuclear-transcribed mRNA catabolic process, nonsense-mediated decay, translation, translational initiation										cytosol, cytosolic large ribosomal subunit, cytosolic ribosome, endoplasmic reticulum		endoplasmic reticulum			cytosolic large ribosomal subunit, cytosolic ribosome, endoplasmic reticulum, nucleolus, nucleus	membrane		nucleolus, nucleus		cytosolic large ribosomal subunit, nucleolus		cytosolic large ribosomal subunit, cytosolic ribosome			RNA binding, protein binding
172	TRUE	Empty	THO complex subunit 4 OS=Homo sapiens OX=9606 GN=ALYREF PE=1 SV=1	E9PB61 (+1)	ALYREF	28 kDa		0.35		[]	Neovison vison																										nuclear speck			nuclear speck		nuclear speck					RNA binding
173	TRUE	Empty	Cluster of 40S ribosomal protein S3 OS=Homo sapiens OX=9606 GN=RPS3 PE=1 SV=2 (P23396)	P23396 [2]	RPS3	27 kDa	TRUE	0.31		[]	Homo sapiens		negative regulation of DNA repair, negative regulation of protein ubiquitination, negative regulation of translation, nuclear-transcribed mRNA catabolic process, nonsense-mediated decay, positive regulation of DNA N-glycosylase activity, positive regulation of JUN kinase activity, positive regulation of NF-kappaB transcription factor activity, positive regulation of NIK/NF-kappaB signaling, posit…		DNA damage response, detection of DNA damage, DNA repair, apoptotic process, cell cycle, cell division, cellular response to hydrogen peroxide, cellular response to tumor necrosis factor, chromosome segregation, nuclear-transcribed mRNA catabolic process, nonsense-mediated decay, spindle assembly, translation, translational initiation		SRP-dependent cotranslational protein targeting to membrane			SRP-dependent cotranslational protein targeting to membrane		DNA repair, nuclear-transcribed mRNA catabolic process, nonsense-mediated decay, translation, translational initiation						DNA damage response, detection of DNA damage, DNA repair, cellular response to hydrogen peroxide, cellular response to tumor necrosis factor, response to TNF agonist				cytosol, cytosolic small ribosomal subunit, endoplasmic reticulum, mitochondrial inner membrane, mitochondrial matrix, mitochondrion, ribosome	mitotic spindle	endoplasmic reticulum		extracellular exosome	cytoskeleton, cytosolic small ribosomal subunit, endoplasmic reticulum, mitochondrial inner membrane, mitochondrial matrix, mitochondrion, mitotic spindle, nucleolus, nucleoplasm, nucleus, ribosome, small ribosomal subunit	mitochondrial inner membrane, plasma membrane, ruffle membrane	mitochondrial inner membrane, mitochondrial matrix, mitochondrion	nucleolus, nucleoplasm	mitochondrial inner membrane	cytosolic small ribosomal subunit, mitochondrial inner membrane, mitochondrial matrix, mitotic spindle, nucleolus, nucleoplasm, small ribosomal subunit	ruffle membrane	cytosolic small ribosomal subunit, ribosome, small ribosomal subunit			Hsp70 protein binding, Hsp90 protein binding, RNA binding, RNA polymerase II regulatory region sequence-specific DNA binding, damaged DNA binding, iron-sulfur cluster binding, mRNA binding, macromolecular complex binding, microtubule binding, oxidized purine DNA binding, oxidized pyrimidine DNA binding, protein kinase A binding, protein kinase binding, small ribosomal subunit rRNA binding, superc…	DNA-(apurinic or apyrimidinic site) lyase activity, endodeoxyribonuclease activity, lyase activity, oxidized purine nucleobase lesion DNA N-glycosylase activity
174	TRUE	Empty	Cluster of DNA mismatch repair protein Msh6 OS=Homo sapiens OX=9606 GN=MSH6 PE=1 SV=2 (P52701)	P52701 [2]	MSH6	153 kDa	TRUE	0.0059		GFP_treated low, GFP_untreated high, MCYN_treated low, MCYN_untreated low	Homo sapiens		intrinsic apoptotic signaling pathway, intrinsic apoptotic signaling pathway in response to DNA damage, mitotic G2 DNA damage checkpoint, negative regulation of DNA endoreduplication, negative regulation of DNA recombination, positive regulation of helicase activity, positive regulation of isotype switching, replication fork arrest		interstrand cross-link repair, intrinsic apoptotic signaling pathway, intrinsic apoptotic signaling pathway in response to DNA damage, isotype switching, maintenance of DNA repeat elements, meiotic mismatch repair, mitotic G2 DNA damage checkpoint, pyrimidine dimer repair, replication fork arrest, somatic recombination of immunoglobulin gene segments, viral process	determination of adult lifespan, isotype switching, somatic hypermutation of immunoglobulin genes, somatic recombination of immunoglobulin gene segments			isotype switching, somatic hypermutation of immunoglobulin genes, somatic recombination of immunoglobulin gene segments			interstrand cross-link repair, isotype switching, maintenance of DNA repeat elements, meiotic mismatch repair, mismatch repair, pyrimidine dimer repair, replication fork arrest, somatic recombination of immunoglobulin gene segments	viral process	determination of adult lifespan, isotype switching, somatic hypermutation of immunoglobulin genes, somatic recombination of immunoglobulin gene segments		meiotic mismatch repair	meiotic mismatch repair	interstrand cross-link repair, intrinsic apoptotic signaling pathway, intrinsic apoptotic signaling pathway in response to DNA damage, isotype switching, meiotic mismatch repair, mitotic G2 DNA damage checkpoint, pyrimidine dimer repair, response to UV		viral process	Golgi apparatus	Golgi apparatus, cytosol					Golgi apparatus, MutSalpha complex, chromosome, nuclear chromatin, nucleoplasm, nucleus			MutSalpha complex, nuclear chromatin, nucleoplasm		MutSalpha complex, nuclear chromatin, nucleoplasm					ADP binding, ATP binding, MutLalpha complex binding, chromatin binding, damaged DNA binding, enzyme binding, four-way junction DNA binding, guanine/thymine mispair binding, magnesium ion binding, methylated histone binding, nucleotide binding, oxidized purine DNA binding, single guanine insertion binding, single thymine insertion binding	DNA-dependent ATPase activity
175	TRUE	Empty	Cluster of RNA-binding protein 14 OS=Homo sapiens OX=9606 GN=RBM14 PE=1 SV=2 (Q96PK6)	Q96PK6 [2]	RBM14	69 kDa	TRUE	0.23		[]	Homo sapiens		SMAD protein signal transduction, activation of innate immune response, glucocorticoid receptor signaling pathway, intracellular estrogen receptor signaling pathway, negative regulation of centriole replication, positive regulation of transcription from RNA polymerase II promoter		DNA recombination, DNA repair, DNA replication, SMAD protein signal transduction, centriole assembly, glucocorticoid receptor signaling pathway, histone deacetylation, intracellular estrogen receptor signaling pathway				activation of innate immune response, innate immune response			DNA recombination, DNA repair, DNA replication, histone deacetylation						DNA repair, SMAD protein signal transduction, glucocorticoid receptor signaling pathway, innate immune response, intracellular estrogen receptor signaling pathway, response to hormone				cytoplasm					mediator complex, nuclear speck, nucleolus, nucleoplasm, nucleus			mediator complex, nuclear speck, nucleolus, nucleoplasm		mediator complex, nuclear speck, nucleolus, nucleoplasm					RNA binding, protein binding, bridging
176	TRUE	Empty	Cluster of Myosin light polypeptide 6 OS=Homo sapiens OX=9606 GN=MYL6 PE=1 SV=1 (J3KND3)	J3KND3 [6]	MYL6	17 kDa	TRUE	0.091		[]	Homo sapiens				muscle filament sliding	skeletal muscle tissue development								muscle contraction, muscle filament sliding, skeletal muscle tissue development								cytosol, muscle myosin complex	muscle myosin complex, unconventional myosin complex			extracellular exosome	muscle myosin complex, unconventional myosin complex					muscle myosin complex, unconventional myosin complex					calcium ion binding, protein binding	motor activity
177	TRUE	Empty	Cytoskeleton-associated protein 4 OS=Homo sapiens OX=9606 GN=CKAP4 PE=1 SV=2	Q07065	CKAP4	66 kDa	TRUE	0.99		[]	Homo sapiens				cellular protein metabolic process, neutrophil degranulation, post-translational protein modification		neutrophil degranulation		neutrophil degranulation	neutrophil degranulation		cellular protein metabolic process, post-translational protein modification						neutrophil degranulation				azurophil granule membrane, cytoplasmic ribonucleoprotein granule, cytosol, endoplasmic reticulum lumen, endoplasmic reticulum membrane, lamellar body, perinuclear region of cytoplasm, rough endoplasmic reticulum, specific granule membrane	cytoskeleton	endoplasmic reticulum, endoplasmic reticulum lumen, endoplasmic reticulum membrane, rough endoplasmic reticulum		extracellular exosome	azurophil granule membrane, cytoplasmic ribonucleoprotein granule, cytoskeleton, endoplasmic reticulum lumen, endoplasmic reticulum membrane, lamellar body, lipid particle, nuclear speck, rough endoplasmic reticulum, specific granule membrane	azurophil granule membrane, endoplasmic reticulum membrane, integral component of membrane, plasma membrane, specific granule membrane		nuclear speck	azurophil granule membrane, specific granule membrane	azurophil granule membrane, endoplasmic reticulum lumen, endoplasmic reticulum membrane, nuclear speck, specific granule membrane	plasma membrane				RNA binding
178	TRUE	Empty	Cluster of KH domain-containing, RNA-binding, signal transduction-associated protein 1 OS=Homo sapiens OX=9606 GN=KHDRBS1 PE=1 SV=1 (Q07666)	Q07666 [2]	KHDRBS1	48 kDa	TRUE	0.032		GFP_treated low, GFP_untreated high, MCYN_treated low, MCYN_untreated low	Homo sapiens		cell cycle arrest, cell surface receptor signaling pathway, negative regulation of transcription, DNA-templated, positive regulation of RNA export from nucleus, positive regulation of signal transduction, positive regulation of translational initiation, regulation of RNA export from nucleus, regulation of alternative mRNA splicing, via spliceosome, signal transduction		G2/M transition of mitotic cell cycle, cell cycle, cell cycle arrest, cell surface receptor signaling pathway, mRNA processing, protein oligomerization							mRNA processing	spermatogenesis	spermatogenesis		spermatogenesis	spermatogenesis	cell surface receptor signaling pathway				cytosol					nucleoplasm, nucleus	Grb2-Sos complex, membrane		nucleoplasm, nucleus		nucleoplasm	Grb2-Sos complex				DNA binding, SH3 domain binding, SH3/SH2 adaptor activity, identical protein binding, macromolecular complex binding, poly(A) binding, poly(U) RNA binding, protein binding
179	TRUE	Empty	Cluster of Rab GDP dissociation inhibitor beta OS=Homo sapiens OX=9606 GN=GDI2 PE=1 SV=2 (P50395)	P50395 [3]	GDI2	51 kDa	TRUE	0.25		[]	Homo sapiens		positive regulation of GTPase activity, regulation of small GTPase mediated signal transduction, signal transduction, small GTPase mediated signal transduction		neutrophil degranulation, small GTPase mediated signal transduction		neutrophil degranulation, protein transport		neutrophil degranulation	neutrophil degranulation, protein transport								neutrophil degranulation, small GTPase mediated signal transduction			Golgi apparatus	Golgi apparatus, azurophil granule lumen, cytosol, secretory granule lumen				extracellular exosome	Golgi apparatus, azurophil granule lumen, secretory granule lumen	membrane				azurophil granule lumen, secretory granule lumen					RNA binding, small GTPase binding
180	TRUE	Empty	Cluster of Structural maintenance of chromosomes protein 1A OS=Homo sapiens OX=9606 GN=SMC1A PE=1 SV=2 (Q14683)	Q14683 [2]	SMC1A	143 kDa	TRUE	0.0067		GFP_treated high, GFP_untreated low, MCYN_treated low, MCYN_untreated low	Homo sapiens		negative regulation of DNA endoreduplication, regulation of mitotic spindle assembly		DNA repair, cell division, cellular response to DNA damage stimulus, meiotic cell cycle, mitotic sister chromatid cohesion, mitotic sister chromatid segregation, response to DNA damage checkpoint signaling	stem cell population maintenance						DNA repair		stem cell population maintenance		meiotic cell cycle	meiotic cell cycle	DNA repair, cellular response to DNA damage stimulus, response to DNA damage checkpoint signaling, response to radiation				cytosol	mitotic spindle pole				chromosome, centromeric region, cohesin complex, condensed chromosome kinetochore, condensed nuclear chromosome, meiotic cohesin complex, mitotic spindle pole, nuclear matrix, nucleoplasm, nucleus			condensed nuclear chromosome, nuclear matrix, nucleoplasm		chromosome, centromeric region, cohesin complex, condensed chromosome kinetochore, condensed nuclear chromosome, meiotic cohesin complex, mitotic spindle pole, nuclear matrix, nucleoplasm					ATP binding, RNA binding, chromatin binding, macromolecular complex binding, mediator complex binding, nucleotide binding, protein binding, protein heterodimerization activity
181	TRUE	Empty	Cluster of 60S ribosomal protein L8 OS=Homo sapiens OX=9606 GN=RPL8 PE=1 SV=2 (P62917)	P62917 [2]	RPL8	28 kDa	TRUE	0.06		[]	Homo sapiens		nuclear-transcribed mRNA catabolic process, nonsense-mediated decay		cytoplasmic translation, nuclear-transcribed mRNA catabolic process, nonsense-mediated decay, translational initiation		SRP-dependent cotranslational protein targeting to membrane			SRP-dependent cotranslational protein targeting to membrane		cytoplasmic translation, nuclear-transcribed mRNA catabolic process, nonsense-mediated decay, translational initiation										cytosol, cytosolic large ribosomal subunit, polysomal ribosome					cytosolic large ribosomal subunit, large ribosomal subunit, polysomal ribosome, ribosome	membrane				cytosolic large ribosomal subunit, large ribosomal subunit		cytosolic large ribosomal subunit, large ribosomal subunit, polysomal ribosome, ribosome			RNA binding, rRNA binding
182	TRUE	Empty	Cluster of Nuclease-sensitive element-binding protein 1 OS=Homo sapiens OX=9606 GN=YBX1 PE=1 SV=3 (P67809)	P67809 [4]	YBX1	36 kDa	TRUE	0.076		[]	Homo sapiens		3'-UTR-mediated mRNA stabilization, CRD-mediated mRNA stabilization, Notch signaling pathway, negative regulation of apoptotic process, negative regulation of intrinsic apoptotic signaling pathway in response to osmotic stress, negative regulation of necroptotic process, negative regulation of skeletal muscle tissue development, negative regulation of transcription from RNA polymerase II promoter…		Notch signaling pathway, RNA splicing, cellular hyperosmotic response, cellular response to tumor necrosis factor, mRNA processing, mRNA splicing, via spliceosome, oocyte development, transcription from RNA polymerase II promoter	in utero embryonic development, male gonad development, oocyte development				protein localization to cytoplasmic stress granule		RNA splicing, mRNA processing, mRNA splicing, via spliceosome, transcription from RNA polymerase II promoter	fertilization, oocyte development, spermatogenesis	in utero embryonic development, male gonad development, oocyte development, spermatogenesis		fertilization, male gonad development, oocyte development, spermatogenesis	fertilization, male gonad development, oocyte development, spermatogenesis	Notch signaling pathway, cellular hyperosmotic response, cellular response to tumor necrosis factor, response to cold				CRD-mediated mRNA stability complex, cytoplasmic stress granule, cytosol, perinuclear region of cytoplasm				extracellular exosome	U12-type spliceosomal complex, cytoplasmic stress granule, fibrillar center, histone pre-mRNA 3'end processing complex, nuclear membrane, nucleoplasm, nucleus	nuclear membrane		U12-type spliceosomal complex, fibrillar center, histone pre-mRNA 3'end processing complex, nuclear membrane, nucleoplasm	nuclear membrane	U12-type spliceosomal complex, fibrillar center, histone pre-mRNA 3'end processing complex, nuclear membrane, nucleoplasm					GTPase binding, RNA polymerase II core promoter proximal region sequence-specific DNA binding, Rho GTPase binding, double-stranded DNA binding, mRNA 3'-UTR binding, polysome binding, single-stranded DNA binding
183	TRUE	Empty	Isoform 2 of Transgelin-2 OS=Homo sapiens OX=9606 GN=TAGLN2	P37802-2	TAGLN2	24 kDa	TRUE	0.21		[]	unknown
184	TRUE	Empty	Leucine-rich repeat-containing protein 47 OS=Homo sapiens OX=9606 GN=LRRC47 PE=1 SV=1	Q8N1G4	LRRC47	63 kDa		0.33		[]	Homo sapiens																																				RNA binding, protein binding	phenylalanine-tRNA ligase activity
185	TRUE	Empty	Nestin OS=Homo sapiens OX=9606 GN=NES PE=1 SV=2	P48681	NES	177 kDa		0.0048		GFP_treated high, GFP_untreated low, MCYN_treated high, MCYN_untreated high	Homo sapiens		negative regulation of catalytic activity, negative regulation of protein binding, positive regulation of intermediate filament depolymerization, positive regulation of neural precursor cell proliferation		G2/M transition of mitotic cell cycle	brain development, central nervous system development, embryonic camera-type eye development, multicellular organism development, nervous system development								brain development, central nervous system development, embryonic camera-type eye development, nervous system development								cytoplasm	intermediate filament, intermediate filament cytoskeleton				intermediate filament, intermediate filament cytoskeleton					intermediate filament					intermediate filament binding
186	TRUE	Empty	Protein phosphatase 1G OS=Homo sapiens OX=9606 GN=PPM1G PE=1 SV=1	O15355	PPM1G	59 kDa		0.29		[]	Homo sapiens		cell cycle arrest		cell cycle arrest, peptidyl-threonine dephosphorylation, protein dephosphorylation							peptidyl-threonine dephosphorylation										cytoplasm					nucleoplasm, nucleus	membrane		nucleoplasm, nucleus		nucleoplasm					cation binding, metal ion binding, protein binding	catalytic activity, protein serine/threonine phosphatase activity
187	TRUE	Empty	Cluster of Ubiquitin-40S ribosomal protein S27a OS=Homo sapiens OX=9606 GN=RPS27A PE=1 SV=2 (P62979)	P62979 [3]	RPS27A	18 kDa	TRUE	0.76		[]	Homo sapiens		I-kappaB kinase/NF-kappaB signaling, JNK cascade, MyD88-dependent toll-like receptor signaling pathway, TRIF-dependent toll-like receptor signaling pathway, Wnt signaling pathway, activation of MAPK activity, interleukin-1-mediated signaling pathway, negative regulation of apoptotic process, negative regulation of transcription from RNA polymerase II promoter, negative regulation of transforming …		DNA damage response, detection of DNA damage, I-kappaB kinase/NF-kappaB signaling, JNK cascade, MyD88-dependent toll-like receptor signaling pathway, TRIF-dependent toll-like receptor signaling pathway, Wnt signaling pathway, anaphase-promoting complex-dependent catabolic process, error-free translesion synthesis, error-prone translesion synthesis, global genome nucleotide-excision repair, interl…		SRP-dependent cotranslational protein targeting to membrane, endosomal transport, intracellular transport of virus, protein targeting to peroxisome, transmembrane transport		MyD88-dependent toll-like receptor signaling pathway, TRIF-dependent toll-like receptor signaling pathway, nucleotide-binding oligomerization domain containing signaling pathway	SRP-dependent cotranslational protein targeting to membrane, endosomal transport, intracellular transport of virus, protein targeting to peroxisome, transmembrane transport		JNK cascade, anaphase-promoting complex-dependent catabolic process, cellular protein metabolic process, error-free translesion synthesis, error-prone translesion synthesis, global genome nucleotide-excision repair, interstrand cross-link repair, nuclear-transcribed mRNA catabolic process, nonsense-mediated decay, nucleotide-excision repair, DNA damage recognition, nucleotide-excision repair, DNA…	intracellular transport of virus, viral life cycle, virion assembly					DNA damage response, detection of DNA damage, I-kappaB kinase/NF-kappaB signaling, JNK cascade, MyD88-dependent toll-like receptor signaling pathway, TRIF-dependent toll-like receptor signaling pathway, Wnt signaling pathway, error-free translesion synthesis, error-prone translesion synthesis, global genome nucleotide-excision repair, interleukin-1-mediated signaling pathway, interstrand cross-li…		intracellular transport of virus, viral life cycle, virion assembly		cytosol, cytosolic small ribosomal subunit, endocytic vesicle membrane, endoplasmic reticulum membrane, endosome membrane, mitochondrial outer membrane, ribosome, small ribosomal subunit		endoplasmic reticulum membrane	endosome membrane	extracellular exosome, extracellular space	cytosolic small ribosomal subunit, endocytic vesicle membrane, endoplasmic reticulum membrane, endosome membrane, mitochondrial outer membrane, nucleolus, nucleoplasm, nucleus, ribosome, small ribosomal subunit	endocytic vesicle membrane, endoplasmic reticulum membrane, endosome membrane, mitochondrial outer membrane, plasma membrane	mitochondrial outer membrane	nucleolus, nucleoplasm	endocytic vesicle membrane, endosome membrane, mitochondrial outer membrane	cytosolic small ribosomal subunit, endocytic vesicle membrane, endoplasmic reticulum membrane, endosome membrane, mitochondrial outer membrane, nucleolus, nucleoplasm, small ribosomal subunit	plasma membrane	cytosolic small ribosomal subunit, small ribosomal subunit			RNA binding, metal ion binding, protein binding, ubiquitin protein ligase binding
188	TRUE	Empty	Cluster of Phosphoribosylformylglycinamidine synthase OS=Homo sapiens OX=9606 GN=PFAS PE=1 SV=4 (O15067)	O15067 [2]	PFAS	145 kDa	TRUE	0.06		[]	Homo sapiens				'de novo' IMP biosynthetic process, glutamine metabolic process, purine nucleotide biosynthetic process, purine ribonucleoside monophosphate biosynthetic process, ribonucleoside monophosphate biosynthetic process	anterior head development						'de novo' IMP biosynthetic process, glutamine metabolic process, purine nucleotide biosynthetic process, purine ribonucleoside monophosphate biosynthetic process, ribonucleoside monophosphate biosynthetic process						response to drug				cytosol				extracellular exosome											ATP binding, metal ion binding, nucleotide binding	ligase activity, phosphoribosylformylglycinamidine synthase activity
189	TRUE	Empty	Cluster of DNA replication licensing factor MCM7 OS=Homo sapiens OX=9606 GN=MCM7 PE=1 SV=4 (P33993)	P33993 [2]	MCM7	81 kDa	TRUE	0.016		GFP_treated high, GFP_untreated low, MCYN_treated high, MCYN_untreated high	Homo sapiens		regulation of phosphorylation		DNA replication, DNA replication initiation, DNA unwinding involved in DNA replication, G1/S transition of mitotic cell cycle, cell cycle, cellular response to DNA damage stimulus, cellular response to epidermal growth factor stimulus, cellular response to xenobiotic stimulus							DNA replication initiation, DNA unwinding involved in DNA replication						cellular response to DNA damage stimulus, cellular response to epidermal growth factor stimulus, cellular response to organic substance, cellular response to xenobiotic stimulus, response to drug				cytosol					chromatin, nuclear chromosome, telomeric region, nucleoplasm, nucleus	membrane		nuclear chromosome, telomeric region, nucleoplasm		chromatin, nuclear chromosome, telomeric region, nucleoplasm					ATP binding, nucleotide binding, protein binding, single-stranded DNA binding	ATP-dependent DNA helicase activity
190	TRUE	Empty	Dolichyl-diphosphooligosaccharide--protein glycosyltransferase subunit 1 OS=Homo sapiens OX=9606 GN=RPN1 PE=1 SV=1	P04843	RPN1	69 kDa		0.56		[]	Homo sapiens				protein N-linked glycosylation via asparagine							protein N-linked glycosylation via asparagine										cytosol, endoplasmic reticulum membrane, melanosome, oligosaccharyltransferase complex, rough endoplasmic reticulum		endoplasmic reticulum membrane, oligosaccharyltransferase complex, rough endoplasmic reticulum			endoplasmic reticulum membrane, melanosome, oligosaccharyltransferase complex, rough endoplasmic reticulum	endoplasmic reticulum membrane, integral component of membrane, oligosaccharyltransferase complex				endoplasmic reticulum membrane, oligosaccharyltransferase complex					RNA binding, protein binding	dolichyl-diphosphooligosaccharide-protein glycotransferase activity
191	TRUE	Empty	60S ribosomal protein L12 OS=Homo sapiens OX=9606 GN=RPL12 PE=1 SV=1	P30050	RPL12	18 kDa		0.41		[]	Homo sapiens		nuclear-transcribed mRNA catabolic process, nonsense-mediated decay		nuclear-transcribed mRNA catabolic process, nonsense-mediated decay, ribosomal large subunit assembly, translation, translational initiation		SRP-dependent cotranslational protein targeting to membrane			SRP-dependent cotranslational protein targeting to membrane		nuclear-transcribed mRNA catabolic process, nonsense-mediated decay, translation, translational initiation										cytosol, cytosolic large ribosomal subunit, ribosome				extracellular exosome	cytosolic large ribosomal subunit, nucleolus, nucleus, ribosome	membrane		nucleolus, nucleus		cytosolic large ribosomal subunit, nucleolus		cytosolic large ribosomal subunit, ribosome			RNA binding, protein binding, rRNA binding
192	TRUE	Empty	Cluster of Peroxiredoxin-2 OS=Homo sapiens OX=9606 GN=PRDX2 PE=1 SV=5 (P32119)	P32119 [3]	PRDX2	22 kDa	TRUE	0.012		GFP_treated high, GFP_untreated low, MCYN_treated low, MCYN_untreated low	Homo sapiens		cell redox homeostasis, negative regulation of apoptotic process		cell redox homeostasis, cellular response to oxidative stress, hydrogen peroxide catabolic process, removal of superoxide radicals							hydrogen peroxide catabolic process, oxidation-reduction process, removal of superoxide radicals						cellular response to oxidative stress, removal of superoxide radicals, response to oxidative stress				cytosol				extracellular exosome									antioxidant activity, peroxiredoxin activity, thioredoxin peroxidase activity		protein binding	peroxiredoxin activity, thioredoxin peroxidase activity
193	TRUE	Empty	U4/U6.U5 tri-snRNP-associated protein 1 OS=Homo sapiens OX=9606 GN=SART1 PE=1 SV=1	O43290	SART1	90 kDa	TRUE	0.53		[]	Homo sapiens		positive regulation of cytotoxic T cell differentiation		RNA splicing, mRNA cis splicing, via spliceosome, mRNA processing, mRNA splicing, via spliceosome, maturation of 5S rRNA, spliceosomal snRNP assembly							mRNA cis splicing, via spliceosome, mRNA processing, maturation of 5S rRNA, spliceosomal snRNP assembly									Golgi apparatus	Golgi apparatus, cytosol					Cajal body, Golgi apparatus, U2-type precatalytic spliceosome, U4/U6 x U5 tri-snRNP complex, catalytic step 2 spliceosome, nuclear speck, nucleoplasm, nucleus			Cajal body, U2-type precatalytic spliceosome, U4/U6 x U5 tri-snRNP complex, catalytic step 2 spliceosome, nuclear speck, nucleoplasm, nucleus		Cajal body, U2-type precatalytic spliceosome, U4/U6 x U5 tri-snRNP complex, catalytic step 2 spliceosome, nuclear speck, nucleoplasm					RNA binding, protein binding
194	TRUE	Empty	Cluster of Splicing factor 3A subunit 1 OS=Homo sapiens OX=9606 GN=SF3A1 PE=1 SV=1 (Q15459)	Q15459 [2]	SF3A1	89 kDa	TRUE	0.26		[]	Homo sapiens				RNA splicing, mRNA 3'-splice site recognition, mRNA processing, mRNA splicing, via spliceosome							RNA splicing, mRNA 3'-splice site recognition, mRNA processing															U2 snRNP, U2-type prespliceosome, catalytic step 2 spliceosome, nuclear speck, nucleoplasm, nucleus			U2 snRNP, U2-type prespliceosome, catalytic step 2 spliceosome, nuclear speck, nucleoplasm, nucleus		U2 snRNP, U2-type prespliceosome, catalytic step 2 spliceosome, nuclear speck, nucleoplasm					RNA binding, protein binding
195	TRUE	Empty	Calreticulin OS=Homo sapiens OX=9606 GN=CALR PE=1 SV=1	P27797	CALR	48 kDa		0.24		[]	Homo sapiens		ATF6-mediated unfolded protein response, cellular calcium ion homeostasis, glucocorticoid receptor signaling pathway, negative regulation of cell cycle arrest, negative regulation of intracellular steroid hormone receptor signaling pathway, negative regulation of neuron differentiation, negative regulation of retinoic acid receptor signaling pathway, negative regulation of transcription from RNA …		ATF6-mediated unfolded protein response, cardiac muscle cell differentiation, cellular response to lithium ion, cellular response to organic substance, cellular senescence, chaperone-mediated protein folding, cortical actin cytoskeleton organization, glucocorticoid receptor signaling pathway, negative regulation of neuron differentiation, peptide antigen assembly with MHC class I protein complex,…	cardiac muscle cell differentiation, cellular senescence, negative regulation of neuron differentiation	protein export from nucleus, receptor-mediated endocytosis, vesicle fusion with endoplasmic reticulum-Golgi intermediate compartment (ERGIC) membrane		antigen processing and presentation of exogenous peptide antigen via MHC class I, TAP-dependent, antigen processing and presentation of peptide antigen via MHC class I, peptide antigen assembly with MHC class I protein complex	protein export from nucleus, protein localization to nucleus, receptor-mediated endocytosis, sequestering of calcium ion, vesicle fusion with endoplasmic reticulum-Golgi intermediate compartment (ERGIC) membrane		protein maturation by protein folding	spermatogenesis	cardiac muscle cell differentiation, negative regulation of neuron differentiation, spermatogenesis		spermatogenesis	spermatogenesis	ATF6-mediated unfolded protein response, cellular response to lithium ion, cellular response to organic substance, cellular senescence, glucocorticoid receptor signaling pathway, response to drug, response to estradiol, response to testosterone			Golgi apparatus	Golgi apparatus, MHC class I peptide loading complex, acrosomal vesicle, cytosol, endocytic vesicle lumen, endoplasmic reticulum quality control compartment, endoplasmic reticulum-Golgi intermediate compartment membrane, integral component of lumenal side of endoplasmic reticulum membrane, perinuclear region of cytoplasm, phagocytic vesicle membrane, sarcoplasmic reticulum, sarcoplasmic reticulum…		MHC class I peptide loading complex, endoplasmic reticulum lumen, endoplasmic reticulum quality control compartment, integral component of lumenal side of endoplasmic reticulum membrane, sarcoplasmic reticulum, sarcoplasmic reticulum lumen, smooth endoplasmic reticulum		extracellular exosome, extracellular region, extracellular space	Golgi apparatus, MHC class I peptide loading complex, acrosomal vesicle, endocytic vesicle lumen, endoplasmic reticulum quality control compartment, endoplasmic reticulum-Golgi intermediate compartment membrane, integral component of lumenal side of endoplasmic reticulum membrane, nuclear envelope, nucleus, phagocytic vesicle membrane, sarcoplasmic reticulum, sarcoplasmic reticulum lumen, smooth …	MHC class I peptide loading complex, endoplasmic reticulum-Golgi intermediate compartment membrane, external side of plasma membrane, integral component of lumenal side of endoplasmic reticulum membrane, phagocytic vesicle membrane		nuclear envelope	endoplasmic reticulum-Golgi intermediate compartment membrane, phagocytic vesicle membrane	MHC class I peptide loading complex, endocytic vesicle lumen, endoplasmic reticulum lumen, endoplasmic reticulum quality control compartment, endoplasmic reticulum-Golgi intermediate compartment membrane, integral component of lumenal side of endoplasmic reticulum membrane, nuclear envelope, phagocytic vesicle membrane, sarcoplasmic reticulum lumen	external side of plasma membrane				DNA binding, androgen receptor binding, calcium ion binding, carbohydrate binding, chaperone binding, complement component C1q binding, hormone binding, integrin binding, iron ion binding, mRNA binding, metal ion binding, peptide binding, protein binding involved in protein folding, ubiquitin protein ligase binding, unfolded protein binding, zinc ion binding
196	TRUE	Empty	Cluster of Spliceosome RNA helicase DDX39B OS=Homo sapiens OX=9606 GN=DDX39B PE=1 SV=1 (Q13838)	Q13838 [7]	DDX39B	49 kDa	TRUE	0.13		[]	Homo sapiens		negative regulation of DNA damage checkpoint, positive regulation of DNA biosynthetic process, positive regulation of DNA-templated transcription, elongation, positive regulation of cell growth involved in cardiac muscle cell development, positive regulation of translation, positive regulation of vascular smooth muscle cell proliferation		RNA secondary structure unwinding, RNA splicing, mRNA 3'-end processing, mRNA splicing, via spliceosome, spliceosomal complex assembly, viral mRNA export from host cell nucleus	liver development	mRNA export from nucleus, mRNA transport, viral mRNA export from host cell nucleus			mRNA export from nucleus, mRNA transport, viral mRNA export from host cell nucleus		RNA secondary structure unwinding, mRNA 3'-end processing, mRNA export from nucleus, spliceosomal complex assembly, viral mRNA export from host cell nucleus	viral mRNA export from host cell nucleus	liver development						viral mRNA export from host cell nucleus		cytoplasm					U4 snRNP, U6 snRNP, nuclear matrix, nuclear speck, nucleoplasm, nucleus, spliceosomal complex, transcription export complex	membrane		U4 snRNP, U6 snRNP, nuclear matrix, nuclear speck, nucleoplasm, spliceosomal complex, transcription export complex		U4 snRNP, U6 snRNP, nuclear matrix, nuclear speck, nucleoplasm, spliceosomal complex, transcription export complex					ATP binding, ATP-dependent protein binding, RNA binding, U4 snRNA binding, U6 snRNA binding, identical protein binding, macromolecular complex binding, nucleotide binding	ATP-dependent RNA helicase activity, RNA-dependent ATPase activity
197	TRUE	Empty	RuvB-like 1 OS=Homo sapiens OX=9606 GN=RUVBL1 PE=1 SV=1	Q9Y265	RUVBL1	50 kDa		0.63		[]	Homo sapiens		positive regulation of canonical Wnt signaling pathway, positive regulation of nucleic acid-templated transcription, positive regulation of telomerase RNA localization to Cajal body, regulation of growth, regulation of transcription from RNA polymerase II promoter		CENP-A containing nucleosome assembly, DNA duplex unwinding, DNA recombination, DNA repair, beta-catenin-TCF complex assembly, box C/D snoRNP assembly, cell cycle, cell division, cellular response to DNA damage stimulus, chromatin organization, chromatin remodeling, histone H2A acetylation, histone H4 acetylation, histone acetylation, protein deubiquitination							DNA recombination, DNA repair, histone H2A acetylation, histone H4 acetylation, histone acetylation, protein deubiquitination	spermatogenesis	spermatogenesis		spermatogenesis	spermatogenesis	DNA repair, cellular response to DNA damage stimulus				cytosol	cytoskeleton, microtubule organizing center			extracellular exosome	Ino80 complex, MLL1 complex, NuA4 histone acetyltransferase complex, Swr1 complex, cytoskeleton, microtubule organizing center, nuclear matrix, nucleoplasm, nucleus	membrane		Ino80 complex, MLL1 complex, NuA4 histone acetyltransferase complex, Swr1 complex, nuclear matrix, nucleoplasm		Ino80 complex, MLL1 complex, NuA4 histone acetyltransferase complex, Swr1 complex, microtubule organizing center, nuclear matrix, nucleoplasm					ADP binding, ATP binding, ATPase binding, TBP-class protein binding, TFIID-class transcription factor binding, cadherin binding, nucleotide binding	ATP-dependent 5'-3' DNA helicase activity, ATPase activity
198	TRUE	Empty	Cluster of Centrosomal protein of 170 kDa OS=Homo sapiens OX=9606 GN=CEP170 PE=1 SV=1 (Q5SW79)	Q5SW79 [2]	CEP170	175 kDa	TRUE	0.00023		GFP_treated low, GFP_untreated high, MCYN_treated low, MCYN_untreated low	Homo sapiens																					centriole, cytosol	centriole, centrosome, microtubule, spindle				centriole, centrosome, cytoskeleton, microtubule, spindle	plasma membrane				centriole, centrosome, microtubule, spindle	plasma membrane				protein binding
199	TRUE	Empty	Cluster of ADP/ATP translocase 3 OS=Homo sapiens OX=9606 GN=SLC25A6 PE=1 SV=4 (P12236)	P12236 [4]	SLC25A6	33 kDa	TRUE	0.36		[]	Homo sapiens		active induction of host immune response by virus, negative regulation of mitochondrial outer membrane permeabilization involved in apoptotic signaling pathway, negative regulation of necroptotic process, positive regulation of cell proliferation, regulation of insulin secretion		active induction of host immune response by virus, apoptotic mitochondrial changes, apoptotic process, cellular response to leukemia inhibitory factor, chromosome segregation, generation of precursor metabolites and energy, mitochondrial genome maintenance, negative regulation of mitochondrial outer membrane permeabilization involved in apoptotic signaling pathway, protein targeting to mitochondr…		ADP transport, ATP transport, adenine transport, negative regulation of mitochondrial outer membrane permeabilization involved in apoptotic signaling pathway, protein targeting to mitochondrion, transmembrane transport			ADP transport, ATP transport, adenine transport, negative regulation of mitochondrial outer membrane permeabilization involved in apoptotic signaling pathway, protein targeting to mitochondrion, transmembrane transport		generation of precursor metabolites and energy	active induction of host immune response by virus, viral process					active induction of host immune response by virus, cellular response to leukemia inhibitory factor		active induction of host immune response by virus		integral component of mitochondrial membrane, mitochondrial inner membrane, mitochondrial inner membrane presequence translocase complex, mitochondrial nucleoid, mitochondrion	MMXD complex				MMXD complex, integral component of mitochondrial membrane, mitochondrial inner membrane, mitochondrial inner membrane presequence translocase complex, mitochondrial nucleoid, mitochondrion, nucleus	integral component of membrane, integral component of mitochondrial membrane, integral component of plasma membrane, membrane raft, mitochondrial inner membrane, mitochondrial inner membrane presequence translocase complex	integral component of mitochondrial membrane, mitochondrial inner membrane, mitochondrial inner membrane presequence translocase complex, mitochondrial nucleoid	nucleus	integral component of mitochondrial membrane, mitochondrial inner membrane, mitochondrial inner membrane presequence translocase complex	MMXD complex, integral component of mitochondrial membrane, mitochondrial inner membrane, mitochondrial inner membrane presequence translocase complex, mitochondrial nucleoid	integral component of plasma membrane				RNA binding, ubiquitin protein ligase binding
200	TRUE	Empty	Cluster of Kinesin-1 heavy chain OS=Homo sapiens OX=9606 GN=KIF5B PE=1 SV=1 (P33176)	P33176 [4]	KIF5B	110 kDa	TRUE	0.00078		GFP_treated high, GFP_untreated low, MCYN_treated low, MCYN_untreated low	Homo sapiens		positive regulation of insulin secretion involved in cellular response to glucose stimulus, positive regulation of intracellular protein transport, positive regulation of potassium ion transport, positive regulation of protein localization to plasma membrane, positive regulation of synaptic transmission, GABAergic, positive regulation of vesicle fusion, positive regulation of voltage-gated sodium…		anterograde axonal protein transport, anterograde dendritic transport of neurotransmitter receptor complex, anterograde neuronal dense core vesicle transport, axon guidance, cellular response to interferon-gamma, chemical synaptic transmission, cytoplasm organization, motor neuron axon guidance, organelle organization, plus-end-directed vesicle transport along microtubule, retrograde neuronal den…	axon guidance, brain development, hippocampus development, motor neuron axon guidance	anterograde axonal protein transport, anterograde dendritic transport of neurotransmitter receptor complex, anterograde neuronal dense core vesicle transport, mRNA transport, plus-end-directed vesicle transport along microtubule, retrograde neuronal dense core vesicle transport, retrograde vesicle-mediated transport, Golgi to ER, synaptic vesicle transport, vesicle transport along microtubule, ve…		antigen processing and presentation of exogenous peptide antigen via MHC class II, cellular response to interferon-gamma	anterograde axonal protein transport, anterograde dendritic transport of neurotransmitter receptor complex, anterograde neuronal dense core vesicle transport, centrosome localization, mRNA transport, plus-end-directed vesicle transport along microtubule, retrograde neuronal dense core vesicle transport, retrograde vesicle-mediated transport, Golgi to ER, synaptic vesicle transport, vesicle transp…	axon guidance, motor neuron axon guidance			axon guidance, brain development, hippocampus development, motor neuron axon guidance				axon guidance, cellular response to interferon-gamma, motor neuron axon guidance				axon cytoplasm, cytosol, dendrite cytoplasm, endocytic vesicle, perinuclear region of cytoplasm, phagocytic vesicle	ciliary rootlet, kinesin complex, microtubule, microtubule cytoskeleton, microtubule organizing center				ciliary rootlet, cytoskeleton, endocytic vesicle, kinesin complex, microtubule, microtubule cytoskeleton, microtubule organizing center, phagocytic vesicle	membrane				ciliary rootlet, kinesin complex, microtubule, microtubule organizing center					ATP binding, JUN kinase binding, cadherin binding, identical protein binding, kinesin binding, microtubule lateral binding, nucleotide binding	ATP-dependent microtubule motor activity, plus-end-directed, ATPase activity, microtubule motor activity
201	TRUE	Empty	Cluster of U5 small nuclear ribonucleoprotein 200 kDa helicase OS=Homo sapiens OX=9606 GN=SNRNP200 PE=1 SV=2 (O75643)	O75643 [2]	SNRNP200	245 kDa	TRUE	0.92		[]	Homo sapiens				RNA splicing, cis assembly of pre-catalytic spliceosome, mRNA processing, mRNA splicing, via spliceosome, osteoblast differentiation, spliceosome conformational change to release U4 (or U4atac) and U1 (or U11)	osteoblast differentiation						RNA splicing, cis assembly of pre-catalytic spliceosome, mRNA processing, spliceosome conformational change to release U4 (or U4atac) and U1 (or U11)		osteoblast differentiation													U4/U6 x U5 tri-snRNP complex, U5 snRNP, catalytic step 2 spliceosome, nucleoplasm, nucleus, post-mRNA release spliceosomal complex	membrane		U4/U6 x U5 tri-snRNP complex, U5 snRNP, catalytic step 2 spliceosome, nucleoplasm, post-mRNA release spliceosomal complex		U4/U6 x U5 tri-snRNP complex, U5 snRNP, catalytic step 2 spliceosome, nucleoplasm, post-mRNA release spliceosomal complex					ATP binding, RNA binding, identical protein binding, nucleic acid binding, nucleotide binding	ATP-dependent RNA helicase activity, ATP-dependent helicase activity
202	TRUE	Empty	Cluster of ATP-citrate synthase OS=Homo sapiens OX=9606 GN=ACLY PE=1 SV=3 (P53396)	P53396 [2]	ACLY	121 kDa	TRUE	0.24		[]	Homo sapiens		positive regulation of cellular metabolic process		acetyl-CoA biosynthetic process, citrate metabolic process, coenzyme A metabolic process, fatty acid biosynthetic process, fatty-acyl-CoA biosynthetic process, neutrophil degranulation, oxaloacetate metabolic process		neutrophil degranulation		neutrophil degranulation	neutrophil degranulation		acetyl-CoA biosynthetic process, cholesterol biosynthetic process, citrate metabolic process, coenzyme A metabolic process, fatty acid biosynthetic process, fatty-acyl-CoA biosynthetic process, lipid biosynthetic process, oxaloacetate metabolic process						neutrophil degranulation				azurophil granule lumen, citrate lyase complex, cytosol, ficolin-1-rich granule lumen				extracellular exosome	azurophil granule lumen, ficolin-1-rich granule lumen, nucleoplasm	plasma membrane		nucleoplasm		azurophil granule lumen, ficolin-1-rich granule lumen, nucleoplasm	plasma membrane				ATP binding, cofactor binding, metal ion binding, nucleotide binding, protein binding	ATP citrate synthase activity, catalytic activity, transferase activity, transferase activity, transferring acyl groups, acyl groups converted into alkyl on transfer
203	TRUE	Empty	40S ribosomal protein S8 OS=Homo sapiens OX=9606 GN=RPS8 PE=1 SV=2	P62241	RPS8	24 kDa		0.31		[]	Homo sapiens		nuclear-transcribed mRNA catabolic process, nonsense-mediated decay		maturation of SSU-rRNA from tricistronic rRNA transcript (SSU-rRNA, 5.8S rRNA, LSU-rRNA), nuclear-transcribed mRNA catabolic process, nonsense-mediated decay, translation, translational initiation		SRP-dependent cotranslational protein targeting to membrane			SRP-dependent cotranslational protein targeting to membrane		maturation of SSU-rRNA from tricistronic rRNA transcript (SSU-rRNA, 5.8S rRNA, LSU-rRNA), nuclear-transcribed mRNA catabolic process, nonsense-mediated decay, translation, translational initiation										cytosol, cytosolic small ribosomal subunit, endoplasmic reticulum, ribosome		endoplasmic reticulum		extracellular exosome	cytosolic small ribosomal subunit, endoplasmic reticulum, nucleoplasm, nucleus, ribosome	membrane		nucleoplasm, nucleus		cytosolic small ribosomal subunit, nucleoplasm		cytosolic small ribosomal subunit, ribosome			RNA binding
204	TRUE	Empty	Cluster of Isoform 3 of Drebrin-like protein OS=Homo sapiens OX=9606 GN=DBNL (Q9UJU6-3)	Q9UJU6-3 [4]	DBNL	49 kDa	TRUE	0.0055		GFP_treated low, GFP_untreated high, MCYN_treated low, MCYN_untreated low	unknown		Rac protein signal transduction, activation of JUN kinase activity		Rac protein signal transduction, activation of JUN kinase activity, neuron projection morphogenesis, neutrophil degranulation, podosome assembly, ruffle assembly, synapse assembly	neuron projection morphogenesis, synapse assembly	neutrophil degranulation, receptor-mediated endocytosis		adaptive immune response, neutrophil degranulation	neutrophil degranulation, receptor-mediated endocytosis		activation of JUN kinase activity		neuron projection morphogenesis, synapse assembly				Rac protein signal transduction, activation of JUN kinase activity, adaptive immune response, neutrophil degranulation			Golgi apparatus, Golgi membrane	Golgi apparatus, Golgi membrane, cell cortex, clathrin-coated vesicle membrane, cytosol, early endosome, ficolin-1-rich granule lumen, secretory granule lumen, tertiary granule lumen	cytoskeleton, podosome		early endosome	extracellular exosome	Golgi apparatus, Golgi membrane, clathrin-coated vesicle membrane, cytoplasmic vesicle, cytoskeleton, early endosome, ficolin-1-rich granule lumen, podosome, secretory granule lumen, tertiary granule lumen	Golgi membrane, clathrin-coated vesicle membrane, plasma membrane			Golgi membrane, clathrin-coated vesicle membrane	Golgi membrane, clathrin-coated vesicle membrane, ficolin-1-rich granule lumen, podosome, secretory granule lumen, tertiary granule lumen	plasma membrane				actin filament binding, cadherin binding, protein C-terminus binding, protein domain specific binding
205	TRUE	Empty	Cluster of Isoform 2 of Synaptopodin-2 OS=Homo sapiens OX=9606 GN=SYNPO2 (Q9UMS6-2)	Q9UMS6-2 [4]	SYNPO2	136 kDa	TRUE	0.4		[]	Homo sapiens		positive regulation of actin filament bundle assembly, positive regulation of cell migration		autophagosome assembly							autophagosome assembly										Z disc, cytosol	actin cytoskeleton, stress fiber				Z disc, actin cytoskeleton, cytoskeleton, nucleus, stress fiber			nucleus		Z disc, stress fiber					14-3-3 protein binding, actin binding, filamin binding, muscle alpha-actinin binding
206	TRUE	Empty	Cluster of Stress-induced-phosphoprotein 1 OS=Homo sapiens OX=9606 GN=STIP1 PE=1 SV=1 (P31948)	P31948 [2]	STIP1	63 kDa	TRUE	0.64		[]	Homo sapiens																				Golgi apparatus	Golgi apparatus, cytosol					Golgi apparatus, nucleus			nucleus							Hsp70 protein binding, Hsp90 protein binding, RNA binding, chaperone binding, protein C-terminus binding
207	TRUE	Empty	40S ribosomal protein SA OS=Homo sapiens OX=9606 GN=RPSA PE=1 SV=1	A0A0C4DG17 (+2)	RPSA	33 kDa		0.034		GFP_treated high, GFP_untreated low, MCYN_treated high, MCYN_untreated high	Homo sapiens	cell-cell adhesion			epithelial cell differentiation, ribosomal small subunit assembly, translation	epithelial cell differentiation						translation										cytosol, cytosolic small ribosomal subunit, ribosome, small ribosomal subunit				basement membrane	cytosolic small ribosomal subunit, nucleus, ribosome, small ribosomal subunit	plasma membrane		nucleus		cytosolic small ribosomal subunit	plasma membrane	cytosolic small ribosomal subunit, small ribosomal subunit			laminin binding
208	TRUE	Empty	Vinculin OS=Homo sapiens OX=9606 GN=VCL PE=1 SV=4	P18206 (+1)	VCL	124 kDa		0.0016		GFP_treated low, GFP_untreated low, MCYN_treated high, MCYN_untreated high	Homo sapiens	cell-matrix adhesion, epithelial cell-cell adhesion, platelet aggregation	negative regulation of cell migration, platelet aggregation		adherens junction assembly, apical junction assembly, axon extension, lamellipodium assembly, neutrophil degranulation, platelet aggregation, platelet degranulation	axon extension, morphogenesis of an epithelium	neutrophil degranulation, platelet degranulation	axon extension	neutrophil degranulation	neutrophil degranulation, platelet degranulation, protein localization to cell surface				axon extension, muscle contraction, platelet aggregation				neutrophil degranulation, platelet aggregation				costamere, cytosol, ficolin-1-rich granule lumen, specific granule lumen	actin cytoskeleton, podosome			extracellular exosome, extracellular vesicle	actin cytoskeleton, costamere, cytoskeleton, ficolin-1-rich granule lumen, podosome, secretory granule lumen, specific granule lumen	membrane, plasma membrane, sarcolemma				costamere, ficolin-1-rich granule lumen, podosome, specific granule lumen	plasma membrane, sarcolemma				actin binding, alpha-catenin binding, beta-catenin binding, cadherin binding, dystroglycan binding, ubiquitin protein ligase binding
209	TRUE	Empty	60S ribosomal protein L6 OS=Homo sapiens OX=9606 GN=RPL6 PE=1 SV=3	Q02878	RPL6	33 kDa		0.67		[]	Homo sapiens		nuclear-transcribed mRNA catabolic process, nonsense-mediated decay, regulation of transcription, DNA-templated		cytoplasmic translation, nuclear-transcribed mRNA catabolic process, nonsense-mediated decay, ribosomal large subunit assembly, translational initiation		SRP-dependent cotranslational protein targeting to membrane			SRP-dependent cotranslational protein targeting to membrane		cytoplasmic translation, nuclear-transcribed mRNA catabolic process, nonsense-mediated decay, translational initiation										cytoplasmic ribonucleoprotein granule, cytosol, cytosolic large ribosomal subunit, polysomal ribosome, ribosome, rough endoplasmic reticulum		endoplasmic reticulum, rough endoplasmic reticulum			cytoplasmic ribonucleoprotein granule, cytosolic large ribosomal subunit, nucleus, polysomal ribosome, ribosome, rough endoplasmic reticulum	membrane		nucleus		cytosolic large ribosomal subunit		cytosolic large ribosomal subunit, polysomal ribosome, ribosome			DNA binding, RNA binding, cadherin binding
210	TRUE	Empty	Eukaryotic translation initiation factor 3 subunit I OS=Homo sapiens OX=9606 GN=EIF3I PE=1 SV=1	Q13347	EIF3I	37 kDa		0.072		[]	Homo sapiens				cytoplasmic translational initiation, formation of cytoplasmic translation initiation complex, translation							formation of cytoplasmic translation initiation complex, translation										cytosol, eukaryotic 43S preinitiation complex, eukaryotic 48S preinitiation complex, eukaryotic translation initiation factor 3 complex, eIF3m				extracellular exosome											protein binding, translation initiation factor activity
211	TRUE	Empty	Cluster of Heterogeneous nuclear ribonucleoprotein U-like protein 2 OS=Homo sapiens OX=9606 GN=HNRNPUL2 PE=1 SV=1 (Q1KMD3)	Q1KMD3 [2]	HNRNPUL2	85 kDa	TRUE	0.013		GFP_treated high, GFP_untreated low, MCYN_treated low, MCYN_untreated low	Homo sapiens																										nucleoplasm, nucleus	membrane		nucleoplasm, nucleus		nucleoplasm					RNA binding
212	TRUE	Empty	Adenosylhomocysteinase OS=Homo sapiens OX=9606 GN=AHCY PE=1 SV=4	P23526	AHCY	48 kDa		0.42		[]	Homo sapiens				S-adenosylhomocysteine catabolic process, one-carbon metabolic process, sulfur amino acid metabolic process				chronic inflammatory response to antigenic stimulus			S-adenosylhomocysteine catabolic process, methylation, one-carbon metabolic process, sulfur amino acid metabolic process						chronic inflammatory response to antigenic stimulus, response to hypoxia, response to nutrient	circadian sleep/wake cycle			cytosol, melanosome				extracellular exosome	melanosome, nucleus			nucleus							NAD binding, adenyl nucleotide binding, identical protein binding, protein binding	adenosylhomocysteinase activity
213	TRUE	Empty	40S ribosomal protein S7 OS=Homo sapiens OX=9606 GN=RPS7 PE=1 SV=1	P62081	RPS7	22 kDa		0.52		[]	Homo sapiens		negative regulation of protein ubiquitination involved in ubiquitin-dependent protein catabolic process, negative regulation of ubiquitin protein ligase activity, nuclear-transcribed mRNA catabolic process, nonsense-mediated decay, positive regulation of gene expression, positive regulation of intrinsic apoptotic signaling pathway by p53 class mediator, protein stabilization		cell differentiation, nuclear-transcribed mRNA catabolic process, nonsense-mediated decay, rRNA processing, translation, translational initiation	cell differentiation, neural tube closure	SRP-dependent cotranslational protein targeting to membrane			SRP-dependent cotranslational protein targeting to membrane		nuclear-transcribed mRNA catabolic process, nonsense-mediated decay, rRNA processing, translation, translational initiation		neural tube closure								cytosol, cytosolic small ribosomal subunit, ribosome	centrosome, microtubule organizing center				centrosome, cytoskeleton, cytosolic small ribosomal subunit, microtubule organizing center, nucleolus, nucleoplasm, nucleus, ribosome	membrane		nucleolus, nucleoplasm		centrosome, cytosolic small ribosomal subunit, nucleolus, nucleoplasm		cytosolic small ribosomal subunit, ribosome			mRNA 3'-UTR binding, mRNA 5'-UTR binding, poly(U) RNA binding, protein binding, protein kinase binding
214	TRUE	Empty	Cluster of X-ray repair cross-complementing protein 5 OS=Homo sapiens OX=9606 GN=XRCC5 PE=1 SV=3 (P13010)	P13010 [2]	XRCC5	83 kDa	TRUE	0.051		[]	Homo sapiens		activation of innate immune response, negative regulation of t-circle formation, negative regulation of transcription, DNA-templated, positive regulation of neurogenesis, positive regulation of protein kinase activity, positive regulation of telomerase activity, positive regulation of telomere maintenance via telomerase, positive regulation of type I interferon production, regulation of smooth mu…		DNA duplex unwinding, DNA recombination, DNA repair, cellular hyperosmotic salinity response, cellular response to DNA damage stimulus, cellular response to X-ray, cellular response to fatty acid, cellular response to gamma radiation, cellular response to leukemia inhibitory factor, double-strand break repair, double-strand break repair via nonhomologous end joining, establishment of integrated p…	brain development, hematopoietic stem cell differentiation, positive regulation of neurogenesis	neutrophil degranulation		activation of innate immune response, hematopoietic stem cell differentiation, innate immune response, neutrophil degranulation	neutrophil degranulation, protein localization to chromosome, telomeric region		DNA recombination, double-strand break repair, double-strand break repair via nonhomologous end joining, telomere maintenance	establishment of integrated proviral latency	brain development, hematopoietic stem cell differentiation, positive regulation of neurogenesis				cellular hyperosmotic salinity response, cellular response to X-ray, cellular response to fatty acid, cellular response to gamma radiation, cellular response to leukemia inhibitory factor, double-strand break repair, double-strand break repair via nonhomologous end joining, innate immune response, neutrophil degranulation, response to drug		establishment of integrated proviral latency		cytosol, secretory granule lumen				extracellular region	Ku70:Ku80 complex, chromosome, nuclear chromosome, telomeric region, nuclear telomere cap complex, nucleolus, nucleoplasm, nucleus, secretory granule lumen, site of DNA damage	plasma membrane		Ku70:Ku80 complex, nuclear chromosome, telomeric region, nuclear telomere cap complex, nucleolus, nucleoplasm		Ku70:Ku80 complex, nuclear chromosome, telomeric region, nuclear telomere cap complex, nucleolus, nucleoplasm, secretory granule lumen, site of DNA damage	plasma membrane				ATP binding, RNA binding, damaged DNA binding, double-stranded telomeric DNA binding, macromolecular complex binding, nucleotide binding, protein C-terminus binding, telomeric DNA binding, transcription regulatory region DNA binding, ubiquitin protein ligase binding	5'-deoxyribose-5-phosphate lyase activity, ATP-dependent DNA helicase activity
215	TRUE	Empty	Isoform 3 of Malate dehydrogenase, cytoplasmic OS=Homo sapiens OX=9606 GN=MDH1	P40925-3	MDH1	39 kDa	TRUE	0.057		[]	unknown
216	TRUE	Empty	FACT complex subunit SPT16 OS=Homo sapiens OX=9606 GN=SUPT16H PE=1 SV=1	Q9Y5B9	SUPT16H	120 kDa		0.33		[]	Homo sapiens		positive regulation of transcription elongation from RNA polymerase II promoter, regulation of signal transduction by p53 class mediator		DNA repair, DNA replication, DNA replication-independent nucleosome organization, cellular response to DNA damage stimulus, nucleosome disassembly, transcription elongation from RNA polymerase II promoter, transcription from RNA polymerase II promoter							DNA repair, DNA replication, transcription elongation from RNA polymerase II promoter, transcription from RNA polymerase II promoter						DNA repair, cellular response to DNA damage stimulus									FACT complex, chromosome, nucleoplasm, nucleus			FACT complex, nucleoplasm		FACT complex, nucleoplasm					RNA binding, histone binding, nucleosome binding
217	TRUE	Empty	Hemoglobin subunit alpha OS=Homo sapiens OX=9606 GN=HBA1 PE=1 SV=2	P69905	HBA1	15 kDa	TRUE	0.24		[]	Homo sapiens		positive regulation of cell death		cellular oxidant detoxification, hydrogen peroxide catabolic process, protein heterooligomerization		bicarbonate transport, oxygen transport, receptor-mediated endocytosis			bicarbonate transport, oxygen transport, receptor-mediated endocytosis		hydrogen peroxide catabolic process						cellular oxidant detoxification, response to hydrogen peroxide				cytosol, cytosolic small ribosomal subunit, endocytic vesicle lumen, hemoglobin complex				blood microparticle, extracellular exosome, extracellular region, extracellular space	cytosolic small ribosomal subunit, endocytic vesicle lumen	membrane				cytosolic small ribosomal subunit, endocytic vesicle lumen		cytosolic small ribosomal subunit	peroxidase activity		haptoglobin binding, heme binding, iron ion binding, metal ion binding, organic acid binding, oxygen binding, protein binding	peroxidase activity
218	TRUE	Empty	Cluster of Importin subunit beta-1 OS=Homo sapiens OX=9606 GN=KPNB1 PE=1 SV=2 (Q14974)	Q14974 [3]	KPNB1	97 kDa	TRUE	0.25		[]	Homo sapiens		Ran protein signal transduction, modulation by virus of host process, regulation of cholesterol biosynthetic process		Ran protein signal transduction, apoptotic DNA fragmentation, astral microtubule organization, establishment of mitotic spindle localization, intracellular transport of virus, mitotic chromosome movement towards spindle pole, mitotic metaphase plate congression, mitotic spindle assembly, modulation by virus of host process, neutrophil degranulation		NLS-bearing protein import into nucleus, establishment of mitotic spindle localization, intracellular transport of virus, mitotic chromosome movement towards spindle pole, mitotic metaphase plate congression, neutrophil degranulation, protein import into nucleus, translocation, ribosomal protein import into nucleus		neutrophil degranulation	NLS-bearing protein import into nucleus, establishment of mitotic spindle localization, intracellular transport of virus, mitotic chromosome movement towards spindle pole, mitotic metaphase plate congression, neutrophil degranulation, protein import into nucleus, translocation, ribosomal protein import into nucleus		apoptotic DNA fragmentation	intracellular transport of virus, modulation by virus of host process					Ran protein signal transduction, neutrophil degranulation		intracellular transport of virus, modulation by virus of host process		cytoplasmic stress granule, cytosol, endoplasmic reticulum tubular network, ficolin-1-rich granule lumen, specific granule lumen		endoplasmic reticulum tubular network		extracellular exosome	cytoplasmic stress granule, endoplasmic reticulum tubular network, ficolin-1-rich granule lumen, nuclear envelope, nuclear membrane, nuclear periphery, nuclear pore, nucleoplasm, nucleus, specific granule lumen	membrane, nuclear membrane		nuclear envelope, nuclear membrane, nuclear periphery, nuclear pore, nucleoplasm	nuclear membrane	endoplasmic reticulum tubular network, ficolin-1-rich granule lumen, nuclear envelope, nuclear membrane, nuclear periphery, nuclear pore, nucleoplasm, specific granule lumen					Hsp90 protein binding, RNA binding, Ran GTPase binding, enzyme binding, nuclear localization sequence binding, protein domain specific binding, zinc ion binding
219	TRUE	Empty	Cluster of Isoform 7 of Protein PRRC2C OS=Homo sapiens OX=9606 GN=PRRC2C (Q9Y520-7)	Q9Y520-7 [2]	PRRC2C	317 kDa	TRUE	0.038		GFP_treated low, GFP_untreated high, MCYN_treated low, MCYN_untreated low	unknown
220	TRUE	Empty	Cluster of Isoform Non-brain of Clathrin light chain A OS=Homo sapiens OX=9606 GN=CLTA (P09496-2)	P09496-2 [2]	CLTA	24 kDa	TRUE	0.13		[]	unknown
221	TRUE	Empty	Cluster of Leucine-rich repeat-containing protein 59 OS=Homo sapiens OX=9606 GN=LRRC59 PE=1 SV=1 (Q96AG4)	Q96AG4 [2]	LRRC59	35 kDa	TRUE	0.43		[]	Homo sapiens																					endoplasmic reticulum, endoplasmic reticulum membrane, mitochondrial nucleoid		endoplasmic reticulum, endoplasmic reticulum membrane			endoplasmic reticulum, endoplasmic reticulum membrane, mitochondrial nucleoid, nuclear envelope, nucleus	endoplasmic reticulum membrane, integral component of membrane, organelle membrane	mitochondrial nucleoid	nuclear envelope, nucleus	organelle membrane	endoplasmic reticulum membrane, mitochondrial nucleoid, nuclear envelope, organelle membrane					RNA binding, cadherin binding
222	TRUE	Empty	Cluster of Isoform 2 of DNA repair protein RAD50 OS=Homo sapiens OX=9606 GN=RAD50 (Q92878-2)	Q92878-2 [3]	RAD50	155 kDa	TRUE	0.0047		GFP_treated high, GFP_untreated low, MCYN_treated high, MCYN_untreated high	unknown
223	TRUE	Empty	Glucosidase 2 subunit beta OS=Homo sapiens OX=9606 GN=PRKCSH PE=1 SV=1	K7ELL7	PRKCSH	60 kDa	TRUE	0.21		[]	Homo sapiens		negative regulation of neuron projection development		N-glycan processing, negative regulation of neuron projection development, protein heterooligomerization	in utero embryonic development, liver development, negative regulation of neuron projection development, renal system development						N-glycan processing, nitrogen compound metabolic process		in utero embryonic development, liver development, negative regulation of neuron projection development, renal system development								endoplasmic reticulum, glucosidase II complex		endoplasmic reticulum, glucosidase II complex			endoplasmic reticulum, glucosidase II complex					glucosidase II complex					RNA binding, calcium ion binding
224	TRUE	Empty	Cluster of Programmed cell death 6-interacting protein OS=Homo sapiens OX=9606 GN=PDCD6IP PE=1 SV=1 (Q8WUM4)	Q8WUM4 [4]	PDCD6IP	96 kDa	TRUE	0.0014		GFP_treated high, GFP_untreated low, MCYN_treated high, MCYN_untreated high	Homo sapiens		positive regulation of exosomal secretion, positive regulation of extracellular exosome assembly, regulation of centrosome duplication, regulation of extracellular exosome assembly, regulation of membrane permeability		actomyosin contractile ring assembly, apoptotic process, bicellular tight junction assembly, cell cycle, cell division, maintenance of epithelial cell apical/basal polarity, mitotic cytokinesis, multivesicular body assembly, protein homooligomerization, ubiquitin-independent protein catabolic process via the multivesicular body sorting pathway, viral budding via host ESCRT complex, viral life cyc…		protein transport, viral budding, viral budding via host ESCRT complex			protein transport, viral budding, viral budding via host ESCRT complex		ubiquitin-independent protein catabolic process via the multivesicular body sorting pathway	viral budding, viral budding via host ESCRT complex, viral life cycle							viral budding, viral budding via host ESCRT complex, viral life cycle		cytosol, endoplasmic reticulum exit site, melanosome	actomyosin, microtubule organizing center	endoplasmic reticulum exit site		extracellular exosome, extracellular region, extracellular vesicle	actomyosin, cytoskeleton, endoplasmic reticulum exit site, melanosome, microtubule organizing center	immunological synapse				actomyosin, endoplasmic reticulum exit site, microtubule organizing center	immunological synapse				calcium-dependent protein binding, protein binding, protein homodimerization activity, proteinase activated receptor binding
225	TRUE	Empty	40S ribosomal protein S21 OS=Homo sapiens OX=9606 GN=RPS21 PE=1 SV=1	P63220	RPS21	9 kDa		0.29		[]	Homo sapiens		nuclear-transcribed mRNA catabolic process, nonsense-mediated decay		cytoplasmic translation, endonucleolytic cleavage in ITS1 to separate SSU-rRNA from 5.8S rRNA and LSU-rRNA from tricistronic rRNA transcript (SSU-rRNA, 5.8S rRNA, LSU-rRNA), endonucleolytic cleavage to generate mature 3'-end of SSU-rRNA from (SSU-rRNA, 5.8S rRNA, LSU-rRNA), nuclear-transcribed mRNA catabolic process, nonsense-mediated decay, translational initiation		SRP-dependent cotranslational protein targeting to membrane			SRP-dependent cotranslational protein targeting to membrane		cytoplasmic translation, endonucleolytic cleavage in ITS1 to separate SSU-rRNA from 5.8S rRNA and LSU-rRNA from tricistronic rRNA transcript (SSU-rRNA, 5.8S rRNA, LSU-rRNA), endonucleolytic cleavage to generate mature 3'-end of SSU-rRNA from (SSU-rRNA, 5.8S rRNA, LSU-rRNA), nuclear-transcribed mRNA catabolic process, nonsense-mediated decay, translational initiation										cytosol, cytosolic small ribosomal subunit, polysomal ribosome, ribosome, rough endoplasmic reticulum, small ribosomal subunit		endoplasmic reticulum, rough endoplasmic reticulum			cytosolic small ribosomal subunit, endoplasmic reticulum, nucleoplasm, polysomal ribosome, ribosome, rough endoplasmic reticulum, small ribosomal subunit			nucleoplasm		cytosolic small ribosomal subunit, nucleoplasm, small ribosomal subunit		cytosolic small ribosomal subunit, polysomal ribosome, small ribosomal subunit			RNA binding, protein N-terminus binding
226	TRUE	Empty	Cluster of Elongation factor 1-delta OS=Homo sapiens OX=9606 GN=EEF1D PE=1 SV=1 (E9PRY8)	E9PRY8 [7]	EEF1D	77 kDa	TRUE	0.0035		GFP_treated low, GFP_untreated low, MCYN_treated high, MCYN_untreated high	Homo sapiens				translation, translational elongation							translation, translational elongation										cytosol, eukaryotic translation elongation factor 1 complex					fibrillar center, nucleus			fibrillar center, nucleus		fibrillar center					translation elongation factor activity
227	TRUE	Empty	Heterogeneous nuclear ribonucleoprotein F OS=Homo sapiens OX=9606 GN=HNRNPF PE=1 SV=3	P52597	HNRNPF	46 kDa	TRUE	0.41		[]	Homo sapiens		fibroblast growth factor receptor signaling pathway, interleukin-12-mediated signaling pathway, regulation of RNA splicing		RNA splicing, fibroblast growth factor receptor signaling pathway, interleukin-12-mediated signaling pathway, mRNA processing, mRNA splicing, via spliceosome							RNA splicing, mRNA processing, mRNA splicing, via spliceosome						fibroblast growth factor receptor signaling pathway, interleukin-12-mediated signaling pathway				cytosol					catalytic step 2 spliceosome, nucleoplasm, nucleus	plasma membrane		catalytic step 2 spliceosome, nucleoplasm		catalytic step 2 spliceosome, nucleoplasm	plasma membrane				TBP-class protein binding, single-stranded RNA binding, transcription factor binding
228	TRUE	Empty	Multifunctional protein ADE2 OS=Homo sapiens OX=9606 GN=PAICS PE=1 SV=3	P22234	PAICS	47 kDa		0.064		[]	Homo sapiens				'de novo' IMP biosynthetic process, purine nucleobase biosynthetic process, purine ribonucleoside monophosphate biosynthetic process							'de novo' IMP biosynthetic process, purine nucleobase biosynthetic process, purine ribonucleoside monophosphate biosynthetic process										cytosol				extracellular exosome		membrane									ATP binding, cadherin binding, identical protein binding, nucleotide binding	5-amino-4-imidazole carboxylate lyase activity, carboxy-lyase activity, phosphoribosylaminoimidazole carboxylase activity, phosphoribosylaminoimidazolesuccinocarboxamide synthase activity
229	TRUE	Empty	Cluster of Chromobox protein homolog 3 OS=Homo sapiens OX=9606 GN=CBX3 PE=1 SV=4 (Q13185)	Q13185 [2]	CBX3	21 kDa	TRUE	0.0009		GFP_treated high, GFP_untreated low, MCYN_treated high, MCYN_untreated high	Homo sapiens		negative regulation of G0 to G1 transition, negative regulation of transcription, DNA-templated		cellular response to DNA damage stimulus, chromatin organization, chromatin remodeling													cellular response to DNA damage stimulus	rhythmic process				spindle				condensed chromosome, centromeric region, nuclear chromosome, telomeric region, nuclear envelope, nuclear euchromatin, nuclear inner membrane, nuclear pericentric heterochromatin, nucleoplasm, nucleus, site of DNA damage, spindle	nuclear inner membrane		nuclear chromosome, telomeric region, nuclear envelope, nuclear euchromatin, nuclear heterochromatin, nuclear inner membrane, nuclear pericentric heterochromatin, nucleoplasm, nucleus	nuclear inner membrane	condensed chromosome, centromeric region, nuclear chromosome, telomeric region, nuclear envelope, nuclear euchromatin, nuclear inner membrane, nuclear pericentric heterochromatin, nucleoplasm, site of DNA damage, spindle					histone methyltransferase binding, identical protein binding, protein domain specific binding
230	TRUE	Empty	Cluster of Glucose-6-phosphate isomerase (Fragment) OS=Homo sapiens OX=9606 GN=GPI PE=1 SV=1 (A0A0A0MTS2)	A0A0A0MTS2 [4]	GPI	65 kDa	TRUE	0.035		GFP_treated high, GFP_untreated low, MCYN_treated high, MCYN_untreated high	Homo sapiens		erythrocyte homeostasis, glucose homeostasis, negative regulation of cysteine-type endopeptidase activity involved in apoptotic process, negative regulation of neuron apoptotic process		aldehyde catabolic process, glucose 6-phosphate metabolic process, glycolytic process, methylglyoxal biosynthetic process	in utero embryonic development, mesoderm formation			erythrocyte homeostasis			aldehyde catabolic process, carbohydrate metabolic process, gluconeogenesis, glucose 6-phosphate metabolic process, glycolytic process, methylglyoxal biosynthetic process		in utero embryonic development, learning or memory, mesoderm formation				response to cadmium ion, response to estradiol, response to immobilization stress, response to morphine, response to muscle stretch, response to progesterone, response to testosterone				cytosol					nucleoplasm	ciliary membrane, plasma membrane		nucleoplasm	ciliary membrane	ciliary membrane, nucleoplasm	ciliary membrane, plasma membrane				monosaccharide binding	glucose-6-phosphate isomerase activity, intramolecular transferase activity, isomerase activity
231	TRUE	Empty	Heterogeneous nuclear ribonucleoprotein H3 OS=Homo sapiens OX=9606 GN=HNRNPH3 PE=1 SV=2	P31942	HNRNPH3	37 kDa		0.08		[]	Homo sapiens				RNA splicing, epithelial cell differentiation, mRNA processing, mRNA splicing, via spliceosome	epithelial cell differentiation						RNA splicing, mRNA processing, mRNA splicing, via spliceosome															nucleoplasm, nucleus, spliceosomal complex			nucleoplasm, spliceosomal complex		nucleoplasm, spliceosomal complex					RNA binding, protein binding
232	TRUE	Empty	Cluster of AT-rich interactive domain-containing protein 1A OS=Homo sapiens OX=9606 GN=ARID1A PE=1 SV=3 (O14497)	O14497 [10]	ARID1A	242 kDa	TRUE	0.0068		GFP_treated low, GFP_untreated high, MCYN_treated low, MCYN_untreated low	Homo sapiens		androgen receptor signaling pathway, chromatin-mediated maintenance of transcription, glucocorticoid receptor signaling pathway, intracellular estrogen receptor signaling pathway, maintenance of chromatin silencing, negative regulation of transcription from RNA polymerase II promoter, positive regulation of transcription, DNA-templated, regulation of transcription from RNA polymerase II promoter		ATP-dependent chromatin remodeling, androgen receptor signaling pathway, cardiac muscle cell differentiation, chromatin-mediated maintenance of transcription, glucocorticoid receptor signaling pathway, intracellular estrogen receptor signaling pathway, maintenance of chromatin silencing, nucleosome disassembly, nucleosome mobilization	cardiac chamber development, cardiac muscle cell differentiation, embryo implantation, forebrain development, formation of primary germ layer, gastrulation, nervous system development, neural tube closure, optic cup formation involved in camera-type eye development, placenta blood vessel development, stem cell population maintenance	toxin transport			toxin transport			embryo implantation	cardiac chamber development, cardiac muscle cell differentiation, embryo implantation, forebrain development, formation of primary germ layer, gastrulation, nervous system development, neural tube closure, optic cup formation involved in camera-type eye development, placenta blood vessel development, stem cell population maintenance		embryo implantation, placenta blood vessel development	embryo implantation, placenta blood vessel development	androgen receptor signaling pathway, glucocorticoid receptor signaling pathway, intracellular estrogen receptor signaling pathway				cytosol					SWI/SNF complex, SWI/SNF superfamily-type complex, nBAF complex, npBAF complex, nuclear chromatin, nucleoplasm, nucleus	plasma membrane		SWI/SNF complex, SWI/SNF superfamily-type complex, nBAF complex, npBAF complex, nuclear chromatin, nucleoplasm		SWI/SNF complex, SWI/SNF superfamily-type complex, nBAF complex, npBAF complex, nuclear chromatin, nucleoplasm	plasma membrane				DNA binding, ligand-dependent nuclear receptor binding, nucleosome binding, protein binding
233	TRUE	Empty	N(G),N(G)-dimethylarginine dimethylaminohydrolase 2 OS=Homo sapiens OX=9606 GN=DDAH2 PE=1 SV=1	O95865	DDAH2	30 kDa	TRUE	< 0.00010		GFP_treated high, GFP_untreated high, MCYN_treated low, MCYN_untreated low	Homo sapiens		negative regulation of apoptotic process, nitric oxide mediated signal transduction, positive regulation of nitric oxide biosynthetic process, regulation of nitric-oxide synthase activity		arginine catabolic process, arginine metabolic process, citrulline metabolic process, nitric oxide biosynthetic process, nitric oxide mediated signal transduction							arginine catabolic process, citrulline metabolic process, nitric oxide biosynthetic process						nitric oxide mediated signal transduction				cytosol, mitochondrion	microtubule organizing center			extracellular exosome	microtubule organizing center, mitochondrion		mitochondrion			microtubule organizing center					amino acid binding, protein binding	catalytic activity, dimethylargininase activity
234	TRUE	Empty	Cluster of 116 kDa U5 small nuclear ribonucleoprotein component OS=Homo sapiens OX=9606 GN=EFTUD2 PE=1 SV=1 (Q15029)	Q15029 [2]	EFTUD2	109 kDa	TRUE	0.13		[]	Homo sapiens				RNA splicing, cellular response to drug, mRNA processing, mRNA splicing, via spliceosome							RNA splicing, mRNA processing, mRNA splicing, via spliceosome						cellular response to drug, response to cocaine				cytosol					Cajal body, U2-type catalytic step 2 spliceosome, U4/U6 x U5 tri-snRNP complex, catalytic step 2 spliceosome, nuclear speck, nucleoplasm, nucleus	membrane		Cajal body, U2-type catalytic step 2 spliceosome, U4/U6 x U5 tri-snRNP complex, catalytic step 2 spliceosome, nuclear speck, nucleoplasm, nucleus		Cajal body, U2-type catalytic step 2 spliceosome, U4/U6 x U5 tri-snRNP complex, catalytic step 2 spliceosome, nuclear speck, nucleoplasm					GTP binding, RNA binding, nucleotide binding, protein binding	GTPase activity
235	TRUE	Empty	Cluster of Host cell factor 1 OS=Homo sapiens OX=9606 GN=HCFC1 PE=1 SV=2 (P51610)	P51610 [3]	HCFC1	209 kDa	TRUE	0.64		[]	Homo sapiens		negative regulation of transcription from RNA polymerase II promoter, positive regulation of cell cycle, positive regulation of gene expression, positive regulation of transcription from RNA polymerase II promoter, positive regulation of transcription, DNA-templated, protein stabilization, regulation of protein complex assembly		cell cycle, cellular response to organic cyclic compound, chromatin organization, histone H4-K16 acetylation, histone H4-K5 acetylation, histone H4-K8 acetylation, mitochondrion organization, protein deubiquitination, release from viral latency, transcription from RNA polymerase II promoter							histone H4-K16 acetylation, histone H4-K5 acetylation, histone H4-K8 acetylation, protein deubiquitination, transcription from RNA polymerase II promoter	release from viral latency					cellular response to organic cyclic compound		release from viral latency		cytoplasm					Ada2/Gcn5/Ada3 transcription activator complex, MLL1 complex, SAGA-type complex, Set1C/COMPASS complex, nucleoplasm, nucleus	membrane		Ada2/Gcn5/Ada3 transcription activator complex, MLL1 complex, SAGA-type complex, Set1C/COMPASS complex, nucleoplasm, nucleus		Ada2/Gcn5/Ada3 transcription activator complex, MLL1 complex, SAGA-type complex, Set1C/COMPASS complex, nucleoplasm					activating transcription factor binding, cadherin binding, chromatin binding, identical protein binding, protein binding, bridging, sequence-specific double-stranded DNA binding	histone acetyltransferase activity (H4-K16 specific), histone acetyltransferase activity (H4-K5 specific), histone acetyltransferase activity (H4-K8 specific)
236	TRUE	Empty	Voltage-dependent anion-selective channel protein 2 OS=Homo sapiens OX=9606 GN=VDAC2 PE=1 SV=2	P45880 (+2)	VDAC2	32 kDa		0.15		[]	Homo sapiens		negative regulation of intrinsic apoptotic signaling pathway, negative regulation of protein polymerization		binding of sperm to zona pellucida		anion transmembrane transport, inorganic anion transport, transmembrane transport			anion transmembrane transport, inorganic anion transport, transmembrane transport			binding of sperm to zona pellucida			binding of sperm to zona pellucida	binding of sperm to zona pellucida					acrosomal vesicle, mitochondrial nucleoid, mitochondrial outer membrane, mitochondrion, synaptic vesicle					acrosomal vesicle, mitochondrial nucleoid, mitochondrial outer membrane, mitochondrion, nucleus, synaptic vesicle	integral component of membrane, mitochondrial outer membrane, pore complex	mitochondrial nucleoid, mitochondrial outer membrane	nucleus	mitochondrial outer membrane	mitochondrial nucleoid, mitochondrial outer membrane					nucleotide binding, protein binding
237	TRUE	Empty	Thyroid hormone receptor-associated protein 3 OS=Homo sapiens OX=9606 GN=THRAP3 PE=1 SV=2	Q9Y2W1	THRAP3	109 kDa		0.063		[]	Homo sapiens		androgen receptor signaling pathway, intracellular steroid hormone receptor signaling pathway, mRNA stabilization, nuclear-transcribed mRNA catabolic process, positive regulation of circadian rhythm, positive regulation of mRNA splicing, via spliceosome, positive regulation of transcription from RNA polymerase II promoter, positive regulation of transcription, DNA-templated, regulation of alterna…		RNA splicing, androgen receptor signaling pathway, mRNA processing, nuclear-transcribed mRNA catabolic process, transcription initiation from RNA polymerase II promoter							RNA splicing, mRNA processing, nuclear-transcribed mRNA catabolic process, transcription initiation from RNA polymerase II promoter						androgen receptor signaling pathway, intracellular steroid hormone receptor signaling pathway	circadian rhythm							extracellular exosome	exon-exon junction complex, mediator complex, nuclear speck, nucleoplasm, nucleus			exon-exon junction complex, mediator complex, nuclear speck, nucleoplasm, nucleus		exon-exon junction complex, mediator complex, nuclear speck, nucleoplasm					ATP binding, RNA binding, RNA polymerase II distal enhancer sequence-specific DNA binding, nucleotide binding, phosphoprotein binding, thyroid hormone receptor binding, vitamin D receptor binding
238	TRUE	Empty	pre-rRNA processing protein FTSJ3 OS=Homo sapiens OX=9606 GN=FTSJ3 PE=1 SV=2	Q8IY81	FTSJ3	97 kDa		0.005		GFP_treated low, GFP_untreated low, MCYN_treated high, MCYN_untreated high	Homo sapiens				RNA methylation, enzyme-directed rRNA 2'-O-methylation, maturation of 5.8S rRNA from tricistronic rRNA transcript (SSU-rRNA, 5.8S rRNA, LSU-rRNA), maturation of LSU-rRNA from tricistronic rRNA transcript (SSU-rRNA, 5.8S rRNA, LSU-rRNA)							RNA methylation, enzyme-directed rRNA 2'-O-methylation, maturation of 5.8S rRNA from tricistronic rRNA transcript (SSU-rRNA, 5.8S rRNA, LSU-rRNA), maturation of LSU-rRNA from tricistronic rRNA transcript (SSU-rRNA, 5.8S rRNA, LSU-rRNA), methylation															nucleolus, nucleus			nucleolus		nucleolus					RNA binding, protein binding	methyltransferase activity, rRNA (guanine) methyltransferase activity, rRNA (uridine-2'-O-)-methyltransferase activity, rRNA methyltransferase activity, transferase activity
239	TRUE	Empty	Cluster of Microtubule-associated protein 2 OS=Homo sapiens OX=9606 GN=MAP2 PE=1 SV=4 (P11137)	P11137 [4]	MAP2	200 kDa	TRUE	< 0.00010		GFP_treated low, GFP_untreated high, MCYN_treated low, MCYN_untreated low	Homo sapiens		negative regulation of axon extension, negative regulation of microtubule binding, negative regulation of microtubule motor activity, negative regulation of microtubule polymerization, positive regulation of anterograde dense core granule transport, positive regulation of anterograde synaptic vesicle transport, regulation of axonogenesis, regulation of cellular protein localization, regulation of…		axonogenesis, cellular response to organic substance, central nervous system neuron development, dendrite development, dendrite morphogenesis, establishment of cell polarity, microtubule bundle formation, microtubule cytoskeleton organization, negative regulation of axon extension, neuron projection development	axonogenesis, central nervous system neuron development, dendrite development, dendrite morphogenesis, negative regulation of axon extension, neuron projection development								axonogenesis, central nervous system neuron development, dendrite development, dendrite morphogenesis, negative regulation of axon extension, neuron projection development				cellular response to organic substance				cytosol, dendrite cytoplasm	cytoskeleton, microtubule, microtubule associated complex				cytoskeleton, microtubule, microtubule associated complex, nuclear periphery, nucleolus			nuclear periphery, nucleolus		microtubule, microtubule associated complex, nuclear periphery, nucleolus					calmodulin binding, dystroglycan binding, microtubule binding
240	TRUE	Empty	Cluster of Jupiter microtubule associated homolog 1 OS=Homo sapiens OX=9606 GN=JPT1 PE=1 SV=3 (Q9UK76)	Q9UK76 [2]	JPT1	16 kDa	TRUE	0.16		[]	Homo sapiens																					cytoplasm					nuclear membrane, nucleolus, nucleus	nuclear membrane		nuclear membrane, nucleolus	nuclear membrane	nuclear membrane, nucleolus
241	TRUE	Empty	Isoform 4 of MICOS complex subunit MIC60 OS=Homo sapiens OX=9606 GN=IMMT	Q16891-4	IMMT	84 kDa	TRUE	0.058		[]	unknown
242	TRUE	Empty	Cluster of Rab GDP dissociation inhibitor alpha OS=Homo sapiens OX=9606 GN=GDI1 PE=1 SV=2 (P31150)	P31150 [2]	GDI1	51 kDa	TRUE	0.0023		GFP_treated low, GFP_untreated high, MCYN_treated low, MCYN_untreated low	Homo sapiens		Rab protein signal transduction, negative regulation of axonogenesis, negative regulation of protein targeting to membrane, positive regulation of GTPase activity, positive regulation of axon extension, regulation of catalytic activity, regulation of small GTPase mediated signal transduction, small GTPase mediated signal transduction		Rab protein signal transduction, negative regulation of axonogenesis, positive regulation of axon extension	negative regulation of axonogenesis, positive regulation of axon extension	protein transport			protein transport				negative regulation of axonogenesis, positive regulation of axon extension				Rab protein signal transduction, response to calcium ion			Golgi apparatus	Golgi apparatus, cytosol					Golgi apparatus										Rab GTPase binding
243	TRUE	Empty	Isoform 3 of Heterogeneous nuclear ribonucleoprotein D0 OS=Homo sapiens OX=9606 GN=HNRNPD	Q14103-3	HNRNPD	33 kDa	TRUE	0.011		GFP_treated high, GFP_untreated low, MCYN_treated low, MCYN_untreated high	unknown
244	TRUE	Empty	Cluster of High density lipoprotein binding protein (Vigilin), isoform CRA_a OS=Homo sapiens OX=9606 GN=HDLBP PE=1 SV=1 (A0A024R4E5)	A0A024R4E5 [4]	HDLBP	141 kDa	TRUE	0.089		[]	Homo sapiens																					cytosol															RNA binding
245	TRUE	Empty	Pre-mRNA-processing factor 19 OS=Homo sapiens OX=9606 GN=PRPF19 PE=1 SV=1	Q9UMS4	PRPF19	55 kDa		0.92		[]	Homo sapiens		positive regulation of astrocyte differentiation, positive regulation of mRNA splicing, via spliceosome, positive regulation of neuron differentiation, signal transduction involved in DNA damage checkpoint		RNA splicing, double-strand break repair via nonhomologous end joining, generation of catalytic spliceosome for first transesterification step, mRNA processing, mRNA splicing, via spliceosome, positive regulation of astrocyte differentiation, positive regulation of neuron differentiation, proteasomal protein catabolic process, protein K63-linked ubiquitination, protein polyubiquitination, signal …	inner cell mass cell proliferation, positive regulation of astrocyte differentiation, positive regulation of neuron differentiation		inner cell mass cell proliferation		cellular protein localization		double-strand break repair via nonhomologous end joining, generation of catalytic spliceosome for first transesterification step, lipid biosynthetic process, mRNA processing, mRNA splicing, via spliceosome, proteasomal protein catabolic process, protein K63-linked ubiquitination, protein polyubiquitination, spliceosomal complex assembly, spliceosomal tri-snRNP complex assembly, transcription-coup…		inner cell mass cell proliferation, positive regulation of astrocyte differentiation, positive regulation of neuron differentiation				double-strand break repair via nonhomologous end joining, signal transduction involved in DNA damage checkpoint, transcription-coupled nucleotide-excision repair				cytoplasm	spindle				DNA replication factor A complex, U2-type catalytic step 1 spliceosome, U2-type catalytic step 2 spliceosome, catalytic step 2 spliceosome, cytoskeleton, lipid particle, nuclear speck, nucleoplasm, nucleus, site of double-strand break, spindle	membrane		DNA replication factor A complex, U2-type catalytic step 1 spliceosome, U2-type catalytic step 2 spliceosome, catalytic step 2 spliceosome, nuclear speck, nucleoplasm, nucleus		DNA replication factor A complex, U2-type catalytic step 1 spliceosome, U2-type catalytic step 2 spliceosome, catalytic step 2 spliceosome, nuclear speck, nucleoplasm, site of double-strand break, spindle					identical protein binding	ubiquitin-protein transferase activity, ubiquitin-ubiquitin ligase activity
246	TRUE	Empty	Cluster of Protein/nucleic acid deglycase DJ-1 OS=Homo sapiens OX=9606 GN=PARK7 PE=1 SV=2 (Q99497)	Q99497 [2]	PARK7	20 kDa	TRUE	0.062		[]	Homo sapiens		Ras protein signal transduction, activation of protein kinase B activity, dopamine uptake involved in synaptic transmission, glucose homeostasis, insulin secretion, membrane depolarization, membrane hyperpolarization, negative regulation of TRAIL-activated apoptotic signaling pathway, negative regulation of cysteine-type endopeptidase activity involved in apoptotic signaling pathway, negative reg…		DNA repair, Ras protein signal transduction, autophagy, cellular oxidant detoxification, cellular response to DNA damage stimulus, cellular response to glyoxal, cellular response to hydrogen peroxide, dopamine uptake involved in synaptic transmission, enzyme active site formation via L-cysteine sulfinic acid, glutathione deglycation, glycolate biosynthetic process, glyoxal metabolic process, hydr…		dopamine uptake involved in synaptic transmission, insulin secretion			dopamine uptake involved in synaptic transmission, insulin secretion		DNA repair, autophagy, enzyme active site formation via L-cysteine sulfinic acid, glutathione deglycation, glycolate biosynthetic process, glyoxal metabolic process, hydrogen peroxide metabolic process, lactate biosynthetic process, peptidyl-arginine deglycation, peptidyl-cysteine deglycation, peptidyl-lysine deglycation, protein deglycation, glyoxal removal, protein deglycation, methylglyoxal re…	single fertilization	adult locomotory behavior		single fertilization	single fertilization	DNA repair, Ras protein signal transduction, cellular oxidant detoxification, cellular response to DNA damage stimulus, cellular response to glyoxal, cellular response to hydrogen peroxide, cellular response to oxidative stress, cellular response to reactive oxygen species, detoxification of copper ion, detoxification of mercury ion, inflammatory response, response to hydrogen peroxide				cytosol, endoplasmic reticulum, mitochondrial intermembrane space, mitochondrial matrix, mitochondrial respiratory chain complex I, mitochondrion, perinuclear region of cytoplasm		endoplasmic reticulum		extracellular exosome	PML body, chromatin, endoplasmic reticulum, mitochondrial intermembrane space, mitochondrial matrix, mitochondrial respiratory chain complex I, mitochondrion, nucleoplasm, nucleus	membrane raft, mitochondrial respiratory chain complex I, plasma membrane	mitochondrial intermembrane space, mitochondrial matrix, mitochondrial respiratory chain complex I	PML body, nucleoplasm	mitochondrial respiratory chain complex I	PML body, chromatin, mitochondrial intermembrane space, mitochondrial matrix, mitochondrial respiratory chain complex I, nucleoplasm	plasma membrane		peroxiredoxin activity		androgen receptor binding, cadherin binding, cupric ion binding, cuprous ion binding, cytokine binding, kinase binding, mRNA binding, mercury ion binding, protein homodimerization activity, receptor binding, repressing transcription factor binding, scaffold protein binding, small protein activating enzyme binding, superoxide dismutase copper chaperone activity, ubiquitin-like protein conjugating …	hydrolase activity, oxidoreductase activity, acting on peroxide as acceptor, peptidase activity, peroxiredoxin activity, protein deglycase activity
247	TRUE	Empty	60S ribosomal protein L10a OS=Homo sapiens OX=9606 GN=RPL10A PE=1 SV=2	P62906	RPL10A	25 kDa		0.083		[]	Homo sapiens		nuclear-transcribed mRNA catabolic process, nonsense-mediated decay		cytoplasmic translation, maturation of LSU-rRNA, nuclear-transcribed mRNA catabolic process, nonsense-mediated decay, translational initiation		SRP-dependent cotranslational protein targeting to membrane			SRP-dependent cotranslational protein targeting to membrane		cytoplasmic translation, maturation of LSU-rRNA, nuclear-transcribed mRNA catabolic process, nonsense-mediated decay, translational initiation										cytosol, cytosolic large ribosomal subunit, polysomal ribosome				extracellular exosome	cytosolic large ribosomal subunit, nucleus, polysomal ribosome	membrane		nucleus		cytosolic large ribosomal subunit, large ribosomal subunit		cytosolic large ribosomal subunit, polysomal ribosome, ribosome			RNA binding, protein binding
248	TRUE	Empty	Cluster of Hsp90 co-chaperone Cdc37 OS=Homo sapiens OX=9606 GN=CDC37 PE=1 SV=1 (Q16543)	Q16543 [3]	CDC37	44 kDa	TRUE	0.53		[]	Homo sapiens		ERBB2 signaling pathway, positive regulation of macromitophagy in response to mitochondrial depolarization, posttranscriptional regulation of gene expression, protein stabilization, regulation of cyclin-dependent protein serine/threonine kinase activity, regulation of interferon-gamma-mediated signaling pathway, regulation of type I interferon-mediated signaling pathway		ERBB2 signaling pathway, peptidyl-tyrosine phosphorylation, positive regulation of macromitophagy in response to mitochondrial depolarization, protein folding		protein targeting			protein targeting		peptidyl-tyrosine phosphorylation						ERBB2 signaling pathway, positive regulation of macromitophagy in response to mitochondrial depolarization				HSP90-CDC37 chaperone complex, cytosol				extracellular exosome											Hsp90 protein binding, chaperone binding, protein kinase binding, scaffold protein binding, unfolded protein binding	protein tyrosine kinase activity
249	TRUE	Empty	Heterogeneous nuclear ribonucleoprotein D-like OS=Homo sapiens OX=9606 GN=HNRNPDL PE=1 SV=1	A0A087WUK2 (+1)	HNRNPDL	40 kDa	TRUE	0.023		GFP_treated high, GFP_untreated low, MCYN_treated low, MCYN_untreated low	Homo sapiens																										nucleoplasm			nucleoplasm		nucleoplasm					RNA binding
250	TRUE	Empty	Cluster of Eukaryotic translation initiation factor 3 subunit D OS=Homo sapiens OX=9606 GN=EIF3D PE=1 SV=1 (O15371)	O15371 [4]	EIF3D	64 kDa	TRUE	0.00044		GFP_treated low, GFP_untreated low, MCYN_treated high, MCYN_untreated high	Homo sapiens		positive regulation of mRNA binding, positive regulation of translation		IRES-dependent viral translational initiation, cap-dependent translational initiation, cytoplasmic translational initiation, formation of cytoplasmic translation initiation complex, translation, viral translational termination-reinitiation							IRES-dependent viral translational initiation, cap-dependent translational initiation, cytoplasmic translational initiation, formation of cytoplasmic translation initiation complex, translation, viral translational termination-reinitiation	IRES-dependent viral translational initiation, viral translational termination-reinitiation							IRES-dependent viral translational initiation, viral translational termination-reinitiation		cytosol, eukaryotic 43S preinitiation complex, eukaryotic 48S preinitiation complex, eukaryotic translation initiation factor 3 complex, eukaryotic translation initiation factor 3 complex, eIF3m						membrane									mRNA cap binding, protein binding, translation initiation factor activity
251	TRUE	Empty	Cluster of Trifunctional enzyme subunit alpha, mitochondrial OS=Homo sapiens OX=9606 GN=HADHA PE=1 SV=2 (P40939)	P40939 [2]	HADHA	83 kDa	TRUE	0.22		[]	Homo sapiens				fatty acid beta-oxidation, fatty acid metabolic process							fatty acid beta-oxidation, fatty acid metabolic process, lipid metabolic process, oxidation-reduction process						response to drug, response to insulin				mitochondrial fatty acid beta-oxidation multienzyme complex, mitochondrial inner membrane, mitochondrial nucleoid, mitochondrion					mitochondrial fatty acid beta-oxidation multienzyme complex, mitochondrial inner membrane, mitochondrial nucleoid, mitochondrion	mitochondrial inner membrane	mitochondrial fatty acid beta-oxidation multienzyme complex, mitochondrial inner membrane, mitochondrial nucleoid		mitochondrial inner membrane	mitochondrial fatty acid beta-oxidation multienzyme complex, mitochondrial inner membrane, mitochondrial nucleoid					NAD binding, fatty-acyl-CoA binding, macromolecular complex binding, protein binding	acetyl-CoA C-acetyltransferase activity, acetyl-CoA C-acyltransferase activity, enoyl-CoA hydratase activity, long-chain-3-hydroxyacyl-CoA dehydrogenase activity, long-chain-enoyl-CoA hydratase activity, lyase activity, oxidoreductase activity
252	TRUE	Empty	Core histone macro-H2A.1 OS=Homo sapiens OX=9606 GN=H2AFY PE=1 SV=4	O75367 (+1)	H2AFY	40 kDa	TRUE	0.012		GFP_treated high, GFP_untreated low, MCYN_treated low, MCYN_untreated high	Homo sapiens		dosage compensation, negative regulation of cell cycle G2/M phase transition, negative regulation of gene expression, epigenetic, negative regulation of histone H3-K27 methylation, negative regulation of histone H3-K4 methylation, negative regulation of histone phosphorylation, negative regulation of protein localization to chromosome, telomeric region, negative regulation of protein serine/threo…		nucleosome assembly		establishment of protein localization to chromatin			establishment of protein localization to chromatin																extracellular exosome	Barr body, chromosome, condensed chromosome, nuclear chromatin, nuclear chromosome, nuclear chromosome, telomeric region, nucleolus, nucleosome, nucleus, pericentric heterochromatin, sex chromatin			Barr body, nuclear chromosome, nuclear chromosome, telomeric region, nucleolus, nucleus, sex chromatin		Barr body, nuclear chromosome, nuclear chromosome, telomeric region, nucleolus, nucleosome, pericentric heterochromatin, sex chromatin					DNA binding, RNA polymerase II core promoter sequence-specific DNA binding, chromatin binding, double-stranded methylated DNA binding, nucleosomal DNA binding, promoter-specific chromatin binding, protein heterodimerization activity, protein kinase binding, rDNA binding
253	TRUE	Empty	tRNA-splicing ligase RtcB homolog OS=Homo sapiens OX=9606 GN=RTCB PE=1 SV=1	Q9Y3I0	RTCB	55 kDa		0.52		[]	Homo sapiens				tRNA exon ligation utilizing 2',3' cyclic phosphate of 5'-exon as source of linkage phosphate, tRNA processing, tRNA splicing, via endonucleolytic cleavage and ligation	in utero embryonic development, placenta development						tRNA exon ligation utilizing 2',3' cyclic phosphate of 5'-exon as source of linkage phosphate, tRNA processing, tRNA splicing, via endonucleolytic cleavage and ligation		in utero embryonic development, placenta development		placenta development	placenta development					cytosol, endoplasmic reticulum membrane		endoplasmic reticulum membrane			endoplasmic reticulum membrane, nuclear envelope, nucleoplasm, nucleus	endoplasmic reticulum membrane		nuclear envelope, nucleoplasm		endoplasmic reticulum membrane, nuclear envelope, nucleoplasm					ATP binding, RNA binding, metal ion binding, nucleotide binding, vinculin binding	RNA ligase (ATP) activity, RNA ligase activity
254	TRUE	Empty	Calponin-3 OS=Homo sapiens OX=9606 GN=CNN3 PE=1 SV=1	Q15417	CNN3	36 kDa	TRUE	0.39		[]	Homo sapiens	cell-cell adhesion	negative regulation of ATPase activity		actomyosin structure organization, epithelial cell differentiation	epithelial cell differentiation																cytosol	actin cytoskeleton				actin cytoskeleton										actin binding, cadherin binding involved in cell-cell adhesion, calmodulin binding, microtubule binding
255	TRUE	Empty	60S ribosomal protein L11 OS=Homo sapiens OX=9606 GN=RPL11 PE=1 SV=2	P62913 (+1)	RPL11	20 kDa		0.095		[]	Homo sapiens		negative regulation of proteasomal ubiquitin-dependent protein catabolic process, negative regulation of protein neddylation, negative regulation of protein ubiquitination involved in ubiquitin-dependent protein catabolic process, negative regulation of ubiquitin protein ligase activity, nuclear-transcribed mRNA catabolic process, nonsense-mediated decay, positive regulation of gene expression, p…		cytoplasmic translation, nuclear-transcribed mRNA catabolic process, nonsense-mediated decay, rRNA processing, ribosomal large subunit assembly, translational initiation		SRP-dependent cotranslational protein targeting to membrane			SRP-dependent cotranslational protein targeting to membrane, protein localization to nucleus, protein targeting		cytoplasmic translation, nuclear-transcribed mRNA catabolic process, nonsense-mediated decay, rRNA processing, translational initiation										cytosol, cytosolic large ribosomal subunit, polysomal ribosome				extracellular exosome	cytosolic large ribosomal subunit, nucleolus, nucleoplasm, nucleus, polysomal ribosome, ribosome	membrane		nucleolus, nucleoplasm		cytosolic large ribosomal subunit, nucleolus, nucleoplasm		cytosolic large ribosomal subunit, polysomal ribosome, ribosome			5S rRNA binding, ubiquitin protein ligase binding
256	TRUE	Empty	Cluster of CAD protein OS=Homo sapiens OX=9606 GN=CAD PE=1 SV=1 (F8VPD4)	F8VPD4 [3]	CAD	236 kDa	TRUE	0.00082		GFP_treated low, GFP_untreated low, MCYN_treated high, MCYN_untreated high	Neovison vison				'de novo' pyrimidine nucleobase biosynthetic process, cellular amino acid metabolic process, glutamine metabolic process							'de novo' pyrimidine nucleobase biosynthetic process, cellular amino acid metabolic process, glutamine metabolic process, nitrogen compound metabolic process															nucleoplasm			nucleoplasm		nucleoplasm					ATP binding, amino acid binding, metal ion binding, nucleotide binding	aspartate carbamoyltransferase activity, carbamoyl-phosphate synthase (glutamine-hydrolyzing) activity, carboxyl- or carbamoyltransferase activity, hydrolase activity, acting on carbon-nitrogen (but not peptide) bonds, hydrolase activity, acting on carbon-nitrogen (but not peptide) bonds, in cyclic amides
257	TRUE	Empty	Cluster of SWI/SNF-related matrix-associated actin-dependent regulator of chromatin subfamily A member 5 OS=Homo sapiens OX=9606 GN=SMARCA5 PE=1 SV=1 (O60264)	O60264 [3]	SMARCA5	122 kDa	TRUE	0.065		[]	Homo sapiens		chromatin silencing at rDNA, positive regulation of gene expression, epigenetic, positive regulation of transcription, DNA-templated, regulation of neural precursor cell proliferation, regulation of transcription from RNA polymerase II promoter		ATP-dependent chromatin remodeling, CENP-A containing nucleosome assembly, DNA-templated transcription, initiation, cellular response to leukemia inhibitory factor, chromatin silencing at rDNA, neuron differentiation, nucleosome assembly, nucleosome positioning	brain development, neuron differentiation						DNA-templated transcription, initiation		brain development, neuron differentiation				cellular response to leukemia inhibitory factor									NURF complex, RSF complex, chromatin silencing complex, condensed chromosome, fibrillar center, nuclear chromatin, nuclear replication fork, nucleoplasm, nucleus			NURF complex, RSF complex, chromatin silencing complex, fibrillar center, nuclear chromatin, nuclear replication fork, nucleoplasm		ISWI-type complex, NURF complex, RSF complex, chromatin silencing complex, fibrillar center, nuclear chromatin, nuclear replication fork, nucleoplasm					ATP binding, DNA binding, histone binding, nucleosome binding, nucleotide binding, protein binding	ATPase activity, helicase activity, hydrolase activity
258	TRUE	Empty	Cluster of Src substrate cortactin OS=Homo sapiens OX=9606 GN=CTTN PE=1 SV=2 (Q14247)	Q14247 [2]	CTTN	62 kDa	TRUE	0.063		[]	Homo sapiens	focal adhesion assembly	negative regulation of extrinsic apoptotic signaling pathway, positive regulation of actin filament polymerization, positive regulation of smooth muscle contraction, regulation of axon extension, regulation of mitophagy		actin cytoskeleton reorganization, actin filament polymerization, cell motility, dendritic spine maintenance, focal adhesion assembly, lamellipodium organization, membrane organization, neuron projection morphogenesis, positive regulation of actin filament polymerization, regulation of axon extension, substrate-dependent cell migration, cell extension	neuron projection morphogenesis, regulation of axon extension	endocytosis, intracellular protein transport, receptor-mediated endocytosis			intracellular protein transport, receptor-mediated endocytosis, substrate-dependent cell migration, cell extension	cell motility, substrate-dependent cell migration, cell extension			neuron projection morphogenesis, regulation of axon extension							Golgi apparatus	Golgi apparatus, cell cortex, cortical cytoskeleton, cytosol	actin filament, cortical cytoskeleton, mitotic spindle midzone, podosome				Golgi apparatus, actin filament, cortical cytoskeleton, mitotic spindle midzone, podosome	clathrin-coated pit, plasma membrane, voltage-gated potassium channel complex				actin filament, mitotic spindle midzone, podosome	voltage-gated potassium channel complex				cadherin binding, profilin binding
259	TRUE	Empty	Cluster of RuvB-like 2 OS=Homo sapiens OX=9606 GN=RUVBL2 PE=1 SV=3 (Q9Y230)	Q9Y230 [3]	RUVBL2	51 kDa	TRUE	0.68		[]	Homo sapiens		negative regulation of canonical Wnt signaling pathway, negative regulation of estrogen receptor binding, negative regulation of nucleic acid-templated transcription, positive regulation of histone acetylation, positive regulation of telomerase RNA localization to Cajal body, regulation of growth, transcriptional activation by promoter-enhancer looping		DNA duplex unwinding, DNA recombination, DNA repair, box C/D snoRNP assembly, cellular response to DNA damage stimulus, cellular response to UV, cellular response to estradiol stimulus, chromatin organization, chromatin remodeling, histone H2A acetylation, histone H4 acetylation, histone acetylation, protein folding, transcriptional activation by promoter-enhancer looping		establishment of protein localization to chromatin			establishment of protein localization to chromatin		DNA recombination, DNA repair, histone H2A acetylation, histone H4 acetylation, histone acetylation						DNA repair, cellular response to DNA damage stimulus, cellular response to UV, cellular response to estradiol stimulus				cytosol	centrosome			extracellular exosome	Ino80 complex, MLL1 complex, NuA4 histone acetyltransferase complex, Swr1 complex, centrosome, nuclear euchromatin, nuclear matrix, nucleoplasm, nucleus	membrane		Ino80 complex, MLL1 complex, NuA4 histone acetyltransferase complex, Swr1 complex, nuclear euchromatin, nuclear matrix, nucleoplasm		Ino80 complex, MLL1 complex, NuA4 histone acetyltransferase complex, Swr1 complex, centrosome, nuclear euchromatin, nuclear matrix, nucleoplasm					ADP binding, ATP binding, ATPase binding, RNA polymerase II core promoter sequence-specific DNA binding, RNA polymerase II distal enhancer sequence-specific DNA binding, TBP-class protein binding, TFIID-class transcription factor binding, beta-catenin binding, chromatin DNA binding, nucleotide binding, protein homodimerization activity, unfolded protein binding	ATP-dependent 5'-3' DNA helicase activity, ATPase activity
260	TRUE	Empty	Delta-1-pyrroline-5-carboxylate synthase OS=Homo sapiens OX=9606 GN=ALDH18A1 PE=1 SV=2	P54886	ALDH18A1	87 kDa		0.042		GFP_treated high, GFP_untreated low, MCYN_treated high, MCYN_untreated high	Homo sapiens				L-proline biosynthetic process, cellular amino acid biosynthetic process, citrulline biosynthetic process, glutamate metabolic process, ornithine biosynthetic process, phosphorylation							L-proline biosynthetic process, cellular amino acid biosynthetic process, citrulline biosynthetic process, glutamate metabolic process, metabolic process, ornithine biosynthetic process, oxidation-reduction process, phosphorylation, proline biosynthetic process										cytosol, mitochondrial inner membrane, mitochondrion					mitochondrial inner membrane, mitochondrion	membrane, mitochondrial inner membrane	mitochondrial inner membrane, mitochondrion		mitochondrial inner membrane	mitochondrial inner membrane					ATP binding, RNA binding, identical protein binding, nucleotide binding, protein binding	delta1-pyrroline-5-carboxylate synthetase activity, glutamate 5-kinase activity, glutamate-5-semialdehyde dehydrogenase activity, kinase activity, oxidoreductase activity
261	TRUE	Empty	Cluster of Aminopeptidase OS=Homo sapiens OX=9606 GN=NPEPPS PE=1 SV=1 (E9PLK3)	E9PLK3 [4]	NPEPPS	103 kDa	TRUE	0.33		[]	Neovison vison											proteolysis										cytosol															metal ion binding, zinc ion binding	aminopeptidase activity, metallopeptidase activity
262	TRUE	Empty	26S proteasome regulatory subunit 7 OS=Homo sapiens OX=9606 GN=PSMC2 PE=1 SV=3	P35998	PSMC2	49 kDa		0.087		[]	Homo sapiens		positive regulation of RNA polymerase II transcriptional preinitiation complex assembly, positive regulation of proteasomal protein catabolic process		neutrophil degranulation, osteoblast differentiation, post-translational protein modification, protein deubiquitination, ubiquitin-dependent protein catabolic process	osteoblast differentiation	neutrophil degranulation		neutrophil degranulation	neutrophil degranulation		post-translational protein modification, protein catabolic process, protein deubiquitination, ubiquitin-dependent protein catabolic process		osteoblast differentiation				neutrophil degranulation				P-body, cytoplasmic ribonucleoprotein granule, cytosol, ficolin-1-rich granule lumen, secretory granule lumen				extracellular region	P-body, cytoplasmic ribonucleoprotein granule, ficolin-1-rich granule lumen, nucleoplasm, nucleus, secretory granule lumen	membrane		nucleoplasm, nucleus		ficolin-1-rich granule lumen, nucleoplasm, secretory granule lumen					ATP binding, TBP-class protein binding, nucleotide binding	ATPase activity, proteasome-activating ATPase activity
263	TRUE	Empty	Cluster of DNA replication licensing factor MCM2 OS=Homo sapiens OX=9606 GN=MCM2 PE=1 SV=4 (P49736)	P49736 [2]	MCM2	102 kDa	TRUE	0.052		[]	Homo sapiens		negative regulation of DNA helicase activity		DNA replication, DNA replication initiation, DNA unwinding involved in DNA replication, G1/S transition of mitotic cell cycle, apoptotic process, cell cycle, cellular response to interleukin-4, nucleosome assembly	cochlea development						DNA replication initiation, DNA unwinding involved in DNA replication		cochlea development				cellular response to interleukin-4				cytoplasm	microtubule cytoskeleton				chromatin, microtubule cytoskeleton, nuclear chromosome, telomeric region, nuclear origin of replication recognition complex, nucleoplasm, nucleus			nuclear chromosome, telomeric region, nuclear origin of replication recognition complex, nucleoplasm		chromatin, nuclear chromosome, telomeric region, nuclear origin of replication recognition complex, nucleoplasm					ATP binding, DNA binding, DNA replication origin binding, enzyme binding, histone binding, metal ion binding, nucleotide binding, protein binding	helicase activity, hydrolase activity
264	TRUE	Empty	Cluster of 40S ribosomal protein S4, X isoform OS=Homo sapiens OX=9606 GN=RPS4X PE=1 SV=2 (P62701)	P62701 [4]	RPS4X	30 kDa	TRUE	0.16		[]	Homo sapiens		nuclear-transcribed mRNA catabolic process, nonsense-mediated decay, positive regulation of cell proliferation, positive regulation of translation		nuclear-transcribed mRNA catabolic process, nonsense-mediated decay, translation, translational initiation	multicellular organism development	SRP-dependent cotranslational protein targeting to membrane			SRP-dependent cotranslational protein targeting to membrane		nuclear-transcribed mRNA catabolic process, nonsense-mediated decay, translation, translational initiation		multicellular organism development								cytoplasmic ribonucleoprotein granule, cytosol, cytosolic small ribosomal subunit, ribosome, small ribosomal subunit				extracellular exosome	cytoplasmic ribonucleoprotein granule, cytosolic small ribosomal subunit, nucleoplasm, ribosome, small ribosomal subunit	membrane		nucleoplasm		cytosolic small ribosomal subunit, nucleoplasm, small ribosomal subunit		cytosolic small ribosomal subunit, ribosome, small ribosomal subunit			RNA binding, protein binding, rRNA binding
265	TRUE	Empty	Cluster of Pre-mRNA-processing-splicing factor 8 OS=Homo sapiens OX=9606 GN=PRPF8 PE=1 SV=2 (Q6P2Q9)	Q6P2Q9 [2]	PRPF8	274 kDa	TRUE	0.24		[]	Homo sapiens				cellular response to lipopolysaccharide, cellular response to tumor necrosis factor, mRNA processing, mRNA splicing, via spliceosome, spliceosomal tri-snRNP complex assembly							mRNA processing, spliceosomal tri-snRNP complex assembly	cellular response to lipopolysaccharide					cellular response to lipopolysaccharide, cellular response to tumor necrosis factor									U2-type catalytic step 2 spliceosome, U2-type precatalytic spliceosome, U4/U6 x U5 tri-snRNP complex, U5 snRNP, catalytic step 2 spliceosome, nuclear speck, nucleoplasm, nucleus, small nuclear ribonucleoprotein complex	membrane		U2-type catalytic step 2 spliceosome, U2-type precatalytic spliceosome, U4/U6 x U5 tri-snRNP complex, U5 snRNP, catalytic step 2 spliceosome, nuclear speck, nucleoplasm, small nuclear ribonucleoprotein complex		U2-type catalytic step 2 spliceosome, U2-type precatalytic spliceosome, U4/U6 x U5 tri-snRNP complex, U5 snRNP, catalytic step 2 spliceosome, nuclear speck, nucleoplasm					K63-linked polyubiquitin binding, RNA binding, U1 snRNA binding, U2 snRNA binding, U5 snRNA binding, U6 snRNA binding, pre-mRNA intronic binding, protein binding	second spliceosomal transesterification activity
266	TRUE	Empty	Cluster of SNW domain-containing protein 1 OS=Homo sapiens OX=9606 GN=SNW1 PE=1 SV=1 (Q13573)	Q13573 [2]	SNW1	61 kDa	TRUE	0.26		[]	Homo sapiens		Notch signaling pathway, intrinsic apoptotic signaling pathway in response to DNA damage by p53 class mediator, negative regulation of transcription from RNA polymerase II promoter, negative regulation of transcription, DNA-templated, positive regulation by host of viral transcription, positive regulation of Notch signaling pathway, positive regulation of histone H3-K4 methylation, positive regul…		Schwann cell proliferation, cellular response to retinoic acid, intrinsic apoptotic signaling pathway in response to DNA damage by p53 class mediator, mRNA processing, mRNA splicing, via spliceosome, positive regulation of neurogenesis, positive regulation of transcription of Notch receptor target, retinoic acid receptor signaling pathway, transcription initiation from RNA polymerase II promoter,…	Schwann cell proliferation, positive regulation of neurogenesis						RNA splicing, mRNA processing, mRNA splicing, via spliceosome, transcription initiation from RNA polymerase II promoter	positive regulation by host of viral transcription, viral process	Schwann cell proliferation, positive regulation of neurogenesis				cellular response to retinoic acid, intrinsic apoptotic signaling pathway in response to DNA damage by p53 class mediator, positive regulation of transcription of Notch receptor target, retinoic acid receptor signaling pathway		viral process		cytoplasm					U2-type catalytic step 2 spliceosome, catalytic step 2 spliceosome, chromatin, cyclin/CDK positive transcription elongation factor complex, nuclear matrix, nuclear speck, nucleoplasm, nucleus			U2-type catalytic step 2 spliceosome, catalytic step 2 spliceosome, cyclin/CDK positive transcription elongation factor complex, nuclear matrix, nuclear speck, nucleoplasm		U2-type catalytic step 2 spliceosome, catalytic step 2 spliceosome, chromatin, cyclin/CDK positive transcription elongation factor complex, nuclear body, nuclear matrix, nuclear speck, nucleoplasm					Notch binding, RNA binding, SMAD binding, androgen receptor binding, enzyme binding, nuclear hormone receptor binding, retinoic acid receptor binding, vitamin D receptor binding
267	TRUE	Empty	Cluster of Splicing factor 3B subunit 1 OS=Homo sapiens OX=9606 GN=SF3B1 PE=1 SV=3 (O75533)	O75533 [2]	SF3B1	146 kDa	TRUE	0.23		[]	Homo sapiens		positive regulation of gene expression, epigenetic		RNA splicing, via transesterification reactions, mRNA processing, mRNA splicing, via spliceosome, spliceosomal complex assembly							mRNA processing, spliceosomal complex assembly															U11/U12 snRNP, U12-type spliceosomal complex, U2 snRNP, U2-type precatalytic spliceosome, U2-type prespliceosome, catalytic step 2 spliceosome, nuclear speck, nucleoplasm, nucleus			U11/U12 snRNP, U12-type spliceosomal complex, U2 snRNP, U2-type precatalytic spliceosome, U2-type prespliceosome, catalytic step 2 spliceosome, nuclear speck, nucleoplasm, nucleus		U11/U12 snRNP, U12-type spliceosomal complex, U2 snRNP, U2-type precatalytic spliceosome, U2-type prespliceosome, catalytic step 2 spliceosome, nuclear speck, nucleoplasm					RNA binding, mRNA binding, protein binding
268	TRUE	Empty	Cluster of Dihydrolipoyl dehydrogenase, mitochondrial OS=Homo sapiens OX=9606 GN=DLD PE=1 SV=2 (P09622)	P09622 [2]	DLD	54 kDa	TRUE	< 0.00010		GFP_treated low, GFP_untreated high, MCYN_treated low, MCYN_untreated low	Homo sapiens		cell redox homeostasis, regulation of membrane potential		2-oxoglutarate metabolic process, cell redox homeostasis, dihydrolipoamide metabolic process, lipoate metabolic process, mitochondrial acetyl-CoA biosynthetic process from pyruvate, mitochondrial electron transport, NADH to ubiquinone, sperm capacitation	aging, gastrulation, sperm capacitation						2-oxoglutarate metabolic process, dihydrolipoamide metabolic process, lipoate metabolic process, mitochondrial acetyl-CoA biosynthetic process from pyruvate, mitochondrial electron transport, NADH to ubiquinone, oxidation-reduction process, proteolysis	sperm capacitation	gastrulation, sperm capacitation		sperm capacitation	sperm capacitation					acrosomal matrix, acrosomal vesicle, mitochondrial matrix, mitochondrion, oxoglutarate dehydrogenase complex, pyruvate dehydrogenase complex					acrosomal matrix, acrosomal vesicle, cytoplasmic vesicle, mitochondrial matrix, mitochondrion, nucleoplasm, nucleus		mitochondrial matrix, mitochondrion	nucleoplasm, nucleus		acrosomal matrix, mitochondrial matrix, nucleoplasm					NAD binding, flavin adenine dinucleotide binding, lipoamide binding, protein binding	dihydrolipoyl dehydrogenase activity, oxidoreductase activity, acting on a sulfur group of donors, NAD(P) as acceptor, pyruvate dehydrogenase (NAD+) activity
269	TRUE	Empty	Cluster of Ran-specific GTPase-activating protein OS=Homo sapiens OX=9606 GN=RANBP1 PE=1 SV=1 (P43487)	P43487 [3]	RANBP1	23 kDa	TRUE	0.38		[]	Homo sapiens		positive regulation of GTPase activity, positive regulation of mitotic centrosome separation, positive regulation of neuron projection development, signal transduction		cellular response to drug, cellular response to leptomycin B, positive regulation of neuron projection development, signal transduction, spindle organization, viral process	positive regulation of neuron projection development	intracellular transport			intracellular transport			viral process	positive regulation of neuron projection development				cellular response to drug, cellular response to leptomycin B, response to calcium ion, signal transduction		viral process		axon cytoplasm, cytosol	centrosome				centrosome, nuclear envelope, nuclear pore, nucleus			nuclear envelope, nuclear pore		centrosome, nuclear envelope, nuclear pore					Ran GTPase binding, cadherin binding
270	TRUE	Empty	DNA replication licensing factor MCM4 OS=Homo sapiens OX=9606 GN=MCM4 PE=1 SV=5	P33991	MCM4	97 kDa	TRUE	0.0027		GFP_treated high, GFP_untreated low, MCYN_treated low, MCYN_untreated low	Homo sapiens				DNA replication, DNA replication initiation, DNA unwinding involved in DNA replication, G1/S transition of mitotic cell cycle, cell cycle							DNA replication initiation, DNA unwinding involved in DNA replication															nuclear chromosome, telomeric region, nucleoplasm, nucleus	membrane		nuclear chromosome, telomeric region, nucleoplasm		nuclear chromosome, telomeric region, nucleoplasm					ATP binding, DNA binding, nucleotide binding, protein binding, single-stranded DNA binding	ATP-dependent DNA helicase activity
271	TRUE	Empty	Peroxiredoxin-5, mitochondrial OS=Homo sapiens OX=9606 GN=PRDX5 PE=1 SV=4	P30044	PRDX5	22 kDa		0.042		GFP_treated high, GFP_untreated low, MCYN_treated low, MCYN_untreated low	Homo sapiens		cell redox homeostasis, negative regulation of apoptotic process, negative regulation of cysteine-type endopeptidase activity involved in apoptotic process, negative regulation of transcription from RNA polymerase III promoter		apoptotic process, cell redox homeostasis, cellular oxidant detoxification, cellular response to oxidative stress, cellular response to reactive oxygen species, hydrogen peroxide catabolic process							hydrogen peroxide catabolic process, oxidation-reduction process						cellular oxidant detoxification, cellular response to oxidative stress, cellular response to reactive oxygen species, inflammatory response				cytoplasmic vesicle, cytosol, mitochondrial matrix, mitochondrion, perinuclear region of cytoplasm, peroxisomal matrix, peroxisome				extracellular exosome, extracellular space	cytoplasmic vesicle, mitochondrial matrix, mitochondrion, nucleus, peroxisomal matrix, peroxisome		mitochondrial matrix, mitochondrion	nucleus		mitochondrial matrix, peroxisomal matrix			peroxiredoxin activity, thioredoxin peroxidase activity		RNA polymerase III regulatory region DNA binding, protein dimerization activity, receptor binding	peroxiredoxin activity, thioredoxin peroxidase activity
272	TRUE	Empty	Cluster of Destrin OS=Homo sapiens OX=9606 GN=DSTN PE=1 SV=1 (F6RFD5)	F6RFD5 [2]	DSTN	15 kDa	TRUE	0.029		GFP_treated high, GFP_untreated low, MCYN_treated low, MCYN_untreated high	Homo sapiens		positive regulation of actin filament depolymerization		actin filament fragmentation, actin filament severing, actin polymerization or depolymerization, positive regulation of actin filament depolymerization																	cortical actin cytoskeleton	actin cytoskeleton, cortical actin cytoskeleton			extracellular exosome	actin cytoskeleton, cortical actin cytoskeleton					cortical actin cytoskeleton					actin filament binding
273	TRUE	Empty	Cluster of 60S ribosomal protein L3 OS=Homo sapiens OX=9606 GN=RPL3 PE=1 SV=2 (P39023)	P39023 [3]	RPL3	46 kDa	TRUE	0.061		[]	Homo sapiens		nuclear-transcribed mRNA catabolic process, nonsense-mediated decay		cellular response to interleukin-4, nuclear-transcribed mRNA catabolic process, nonsense-mediated decay, ribosomal large subunit assembly, translation, translational initiation		SRP-dependent cotranslational protein targeting to membrane			SRP-dependent cotranslational protein targeting to membrane		nuclear-transcribed mRNA catabolic process, nonsense-mediated decay, translation, translational initiation						cellular response to interleukin-4				cytosol, cytosolic large ribosomal subunit, ribosome				extracellular exosome	cytosolic large ribosomal subunit, nucleolus, nucleus, ribosome			nucleolus, nucleus		cytosolic large ribosomal subunit, nucleolus		cytosolic large ribosomal subunit			RNA binding, protein binding
274	TRUE	Empty	Dihydropyrimidinase-related protein 5 OS=Homo sapiens OX=9606 GN=DPYSL5 PE=1 SV=1	Q9BPU6	DPYSL5	61 kDa		< 0.00010		GFP_treated high, GFP_untreated high, MCYN_treated low, MCYN_untreated low	Homo sapiens		signal transduction		axon guidance, signal transduction	axon guidance, nervous system development					axon guidance			axon guidance				axon guidance, signal transduction				cytosol															microtubule binding	hydrolase activity, hydrolase activity, acting on carbon-nitrogen (but not peptide) bonds
275	TRUE	Empty	Bystin OS=Homo sapiens OX=9606 GN=BYSL PE=1 SV=3	Q13895	BYSL	50 kDa		0.2		[]	Homo sapiens	cell adhesion			maturation of SSU-rRNA from tricistronic rRNA transcript (SSU-rRNA, 5.8S rRNA, LSU-rRNA), rRNA processing, trophectodermal cell differentiation	blastocyst formation, in utero embryonic development, trophectodermal cell differentiation						maturation of SSU-rRNA from tricistronic rRNA transcript (SSU-rRNA, 5.8S rRNA, LSU-rRNA), rRNA processing	female pregnancy	blastocyst formation, female pregnancy, trophectodermal cell differentiation		female pregnancy	female pregnancy					cytosol					nucleolus, nucleoplasm, nucleus	membrane		nucleolus, nucleoplasm		nucleolus, nucleoplasm					RNA binding, protein binding, snoRNA binding
276	TRUE	Empty	Cluster of Peroxiredoxin-4 OS=Homo sapiens OX=9606 GN=PRDX4 PE=1 SV=1 (Q13162)	Q13162 [3]	PRDX4	31 kDa	TRUE	0.18		[]	Homo sapiens		I-kappaB phosphorylation, cell redox homeostasis, negative regulation of male germ cell proliferation		4-hydroxyproline metabolic process, I-kappaB phosphorylation, cell redox homeostasis, cellular oxidant detoxification, extracellular matrix organization, hydrogen peroxide catabolic process, neutrophil degranulation, protein maturation by protein folding	male gonad development	neutrophil degranulation		neutrophil degranulation	neutrophil degranulation		4-hydroxyproline metabolic process, I-kappaB phosphorylation, hydrogen peroxide catabolic process, oxidation-reduction process, protein maturation by protein folding	spermatogenesis	male gonad development, spermatogenesis		male gonad development, spermatogenesis	male gonad development, spermatogenesis	I-kappaB phosphorylation, cellular oxidant detoxification, neutrophil degranulation, response to oxidative stress				cytosol, ficolin-1-rich granule lumen, secretory granule lumen, smooth endoplasmic reticulum		endoplasmic reticulum, smooth endoplasmic reticulum		extracellular exosome, extracellular space	ficolin-1-rich granule lumen, nucleus, secretory granule lumen, smooth endoplasmic reticulum			nucleus		ficolin-1-rich granule lumen, secretory granule lumen			peroxiredoxin activity, thioredoxin peroxidase activity		protein homodimerization activity	peroxiredoxin activity, thioredoxin peroxidase activity
277	TRUE	Empty	Cluster of Protein PRRC2A OS=Homo sapiens OX=9606 GN=PRRC2A PE=1 SV=3 (P48634)	P48634 [2]	PRRC2A	229 kDa	TRUE	0.038		GFP_treated low, GFP_untreated high, MCYN_treated low, MCYN_untreated low	Homo sapiens																					cytosol				extracellular exosome	nucleoplasm, nucleus	plasma membrane		nucleoplasm, nucleus		nucleoplasm	plasma membrane				RNA binding, protein binding
278	TRUE	Empty	Cluster of Dynactin subunit 1 OS=Homo sapiens OX=9606 GN=DCTN1 PE=1 SV=3 (Q14203)	Q14203 [7]	DCTN1	142 kDa	TRUE	0.0079		GFP_treated high, GFP_untreated low, MCYN_treated low, MCYN_untreated low	Homo sapiens		IRE1-mediated unfolded protein response, neuron cellular homeostasis, positive regulation of microtubule nucleation, positive regulation of microtubule polymerization, positive regulation of neuromuscular junction development, regulation of G2/M transition of mitotic cell cycle, regulation of mitotic spindle organization		G2/M transition of mitotic cell cycle, IRE1-mediated unfolded protein response, cell division, centriole-centriole cohesion, ciliary basal body docking, establishment of mitotic spindle orientation, maintenance of synapse structure, microtubule anchoring at centrosome, mitotic cell cycle, neuromuscular junction development, neuron cellular homeostasis, neuron projection maintenance, non-motile ci…	nervous system development, ventral spinal cord development	ER to Golgi vesicle-mediated transport, establishment of mitotic spindle orientation, retrograde transport, endosome to Golgi, transport along microtubule		antigen processing and presentation of exogenous peptide antigen via MHC class II	ER to Golgi vesicle-mediated transport, establishment of mitotic spindle orientation, retrograde transport, endosome to Golgi, transport along microtubule				nervous system development, neuromuscular process, ventral spinal cord development				IRE1-mediated unfolded protein response				cell cortex, cell cortex region, centriole, cytosol	centriole, centrosome, dynactin complex, dynein complex, intermediate filament cytoskeleton, microtubule, microtubule organizing center, microtubule plus-end, spindle, spindle pole				centriole, centrosome, cytoskeleton, dynactin complex, dynein complex, intermediate filament cytoskeleton, kinetochore, microtubule, microtubule associated complex, microtubule plus-end, nuclear envelope, nucleus, spindle, spindle pole	retromer complex		nuclear envelope, nucleus		centriole, centrosome, dynactin complex, dynein complex, kinetochore, microtubule, microtubule associated complex, microtubule organizing center, microtubule plus-end, nuclear envelope, spindle, spindle pole					dynein complex binding, microtubule binding, protein kinase binding	motor activity
279	TRUE	Empty	Cluster of Cysteine-rich protein 2 OS=Homo sapiens OX=9606 GN=CRIP2 PE=1 SV=1 (P52943)	P52943 [3]	CRIP2	22 kDa	TRUE	0.026		GFP_treated low, GFP_untreated high, MCYN_treated low, MCYN_untreated low	Homo sapiens		positive regulation of cell proliferation			hemopoiesis			hemopoiesis					hemopoiesis								cell cortex															protein binding, zinc ion binding
280	TRUE	Empty	Cluster of Cell cycle and apoptosis regulator protein 2 OS=Homo sapiens OX=9606 GN=CCAR2 PE=1 SV=2 (Q8N163)	Q8N163 [3]	CCAR2	103 kDa	TRUE	0.011		GFP_treated high, GFP_untreated low, MCYN_treated low, MCYN_untreated low	Homo sapiens		Wnt signaling pathway, negative regulation of catalytic activity, negative regulation of cell growth, negative regulation of intrinsic apoptotic signaling pathway in response to DNA damage, negative regulation of proteasomal ubiquitin-dependent protein catabolic process, negative regulation of transcription, DNA-templated, positive regulation of DNA damage checkpoint, positive regulation of apopt…		RNA splicing, Wnt signaling pathway, apoptotic process, cell cycle, cellular response to DNA damage stimulus, mRNA processing, mitochondrial fragmentation involved in apoptotic process							RNA splicing, mRNA processing						Wnt signaling pathway, cellular response to DNA damage stimulus, response to UV	rhythmic process			mitochondrial matrix					mitochondrial matrix, nuclear chromatin, nucleoplasm, nucleus, spliceosomal complex		mitochondrial matrix	nuclear chromatin, nucleoplasm, spliceosomal complex		mitochondrial matrix, nuclear chromatin, nucleoplasm, spliceosomal complex					RNA binding, RNA polymerase II core binding, enzyme binding, protein binding
281	TRUE	Empty	Cluster of Ras GTPase-activating protein-binding protein 1 OS=Homo sapiens OX=9606 GN=G3BP1 PE=1 SV=1 (Q13283)	Q13283 [2]	G3BP1	52 kDa	TRUE	0.34		[]	Homo sapiens		Ras protein signal transduction, negative regulation of canonical Wnt signaling pathway		DNA duplex unwinding, Ras protein signal transduction, nucleic acid phosphodiester bond hydrolysis, stress granule assembly							nucleic acid phosphodiester bond hydrolysis						Ras protein signal transduction				cytoplasmic stress granule, cytosol					cytoplasmic stress granule, nucleus			nucleus							ATP binding, DNA binding, mRNA binding, nucleotide binding, protein binding	ATP-dependent DNA helicase activity, ATP-dependent RNA helicase activity, endonuclease activity
282	TRUE	Empty	Cluster of Chromodomain-helicase-DNA-binding protein 4 OS=Homo sapiens OX=9606 GN=CHD4 PE=1 SV=1 (F5GWX5)	F5GWX5 [6]	CHD4	217 kDa	TRUE	0.17		[]	Homo sapiens		negative regulation of cell proliferation, positive regulation of signal transduction by p53 class mediator, regulation of transcription from RNA polymerase II promoter, regulation of transcription involved in cell fate commitment		DNA duplex unwinding, cell differentiation, centrosome cycle, cerebral cortex neuron differentiation, chromatin assembly or disassembly, histone H3-K27 trimethylation, histone H4 acetylation, histone deacetylation, regulation of transcription involved in cell fate commitment, spermatogenesis, exchange of chromosomal proteins, spindle organization	cell differentiation, cerebral cortex neuron differentiation, nervous system development, regulation of transcription involved in cell fate commitment, spermatogenesis, exchange of chromosomal proteins						histone H3-K27 trimethylation, histone H4 acetylation, histone deacetylation	spermatogenesis, spermatogenesis, exchange of chromosomal proteins	cerebral cortex neuron differentiation, nervous system development, spermatogenesis, spermatogenesis, exchange of chromosomal proteins		spermatogenesis, spermatogenesis, exchange of chromosomal proteins	spermatogenesis, spermatogenesis, exchange of chromosomal proteins					cytosol	centrosome, microtubule organizing center				NuRD complex, centrosome, cytoskeleton, heterochromatin, microtubule organizing center, nuclear speck, nucleolus, nucleoplasm, nucleus	membrane		NuRD complex, nuclear speck, nucleolus, nucleoplasm, nucleus		NuRD complex, centrosome, heterochromatin, microtubule organizing center, nuclear speck, nucleolus, nucleoplasm					ATP binding, DNA binding, H3K27me3 modified histone binding, RNA binding, metal ion binding, nucleotide binding, protein binding, zinc ion binding	ATP-dependent DNA helicase activity, histone deacetylase activity
283	TRUE	Empty	Cluster of 40S ribosomal protein S11 OS=Homo sapiens OX=9606 GN=RPS11 PE=1 SV=3 (P62280)	P62280 [2]	RPS11	18 kDa	TRUE	0.15		[]	Homo sapiens		nuclear-transcribed mRNA catabolic process, nonsense-mediated decay		nuclear-transcribed mRNA catabolic process, nonsense-mediated decay, translation, translational initiation		SRP-dependent cotranslational protein targeting to membrane			SRP-dependent cotranslational protein targeting to membrane		nuclear-transcribed mRNA catabolic process, nonsense-mediated decay, translation, translational initiation										cytosol, cytosolic small ribosomal subunit, ribosome				extracellular exosome	cytosolic small ribosomal subunit, nucleolus, nucleoplasm, ribosome	membrane		nucleolus, nucleoplasm		cytosolic small ribosomal subunit, nucleolus, nucleoplasm		cytosolic small ribosomal subunit, ribosome			RNA binding, protein binding, rRNA binding
284	TRUE	Empty	Interleukin enhancer-binding factor 2 OS=Homo sapiens OX=9606 GN=ILF2 PE=1 SV=1	B4DY09 (+1)	ILF2	39 kDa		0.7		[]	Homo sapiens								immune response									immune response									nucleolus, nucleus			nucleolus, nucleus		nucleolus					ATP binding, RNA binding	transferase activity
285	TRUE	Empty	Cluster of Serpin H1 OS=Homo sapiens OX=9606 GN=SERPINH1 PE=1 SV=2 (P50454)	P50454 [2]	SERPINH1	46 kDa	TRUE	0.0043		GFP_treated high, GFP_untreated low, MCYN_treated high, MCYN_untreated high	Homo sapiens		negative regulation of endopeptidase activity		chondrocyte development involved in endochondral bone morphogenesis, collagen fibril organization	chondrocyte development involved in endochondral bone morphogenesis						collagen biosynthetic process, protein maturation		chondrocyte development involved in endochondral bone morphogenesis, collagen biosynthetic process				response to unfolded protein				endoplasmic reticulum, endoplasmic reticulum lumen, endoplasmic reticulum-Golgi intermediate compartment		endoplasmic reticulum lumen		extracellular space	endoplasmic reticulum, endoplasmic reticulum lumen, endoplasmic reticulum-Golgi intermediate compartment	membrane raft				endoplasmic reticulum lumen					RNA binding, collagen binding, unfolded protein binding
286	TRUE	Empty	Cluster of Glutamate dehydrogenase 1, mitochondrial OS=Homo sapiens OX=9606 GN=GLUD1 PE=1 SV=2 (P00367)	P00367 [3]	GLUD1	61 kDa	TRUE	0.0033		GFP_treated high, GFP_untreated low, MCYN_treated high, MCYN_untreated high	Homo sapiens		positive regulation of insulin secretion		cellular amino acid biosynthetic process, glutamate biosynthetic process, glutamate catabolic process, glutamine metabolic process, tricarboxylic acid metabolic process	substantia nigra development						cellular amino acid biosynthetic process, glutamate biosynthetic process, glutamate catabolic process, glutamine metabolic process, oxidation-reduction process, tricarboxylic acid metabolic process		substantia nigra development								mitochondrial matrix, mitochondrion					mitochondrial matrix, mitochondrion		mitochondrial matrix, mitochondrion			mitochondrial matrix					ADP binding, ATP binding, GTP binding, NAD+ binding, identical protein binding, leucine binding, nucleotide binding	glutamate dehydrogenase (NAD+) activity, glutamate dehydrogenase [NAD(P)+] activity, oxidoreductase activity, acting on the CH-NH2 group of donors, NAD or NADP as acceptor
287	TRUE	Empty	40S ribosomal protein S17 OS=Homo sapiens OX=9606 GN=RPS17 PE=1 SV=2	P08708	RPS17	16 kDa		0.35		[]	Homo sapiens		erythrocyte homeostasis, nuclear-transcribed mRNA catabolic process, nonsense-mediated decay		nuclear-transcribed mRNA catabolic process, nonsense-mediated decay, rRNA processing, translation, translational initiation		SRP-dependent cotranslational protein targeting to membrane		erythrocyte homeostasis	SRP-dependent cotranslational protein targeting to membrane		nuclear-transcribed mRNA catabolic process, nonsense-mediated decay, rRNA processing, translation, translational initiation										cytosol, cytosolic small ribosomal subunit, ribosome					cytosolic small ribosomal subunit, nucleoplasm, ribosome	membrane		nucleoplasm		cytosolic small ribosomal subunit, nucleoplasm		cytosolic small ribosomal subunit, ribosome			RNA binding
288	TRUE	Empty	Cluster of Isoform 3 of E3 ubiquitin-protein ligase HUWE1 OS=Homo sapiens OX=9606 GN=HUWE1 (Q7Z6Z7-3)	Q7Z6Z7-3 [2]	HUWE1	481 kDa	TRUE	0.033		GFP_treated high, GFP_untreated low, MCYN_treated high, MCYN_untreated high	unknown
289	TRUE	Empty	Cluster of Bcl-2-associated transcription factor 1 OS=Homo sapiens OX=9606 GN=BCLAF1 PE=1 SV=2 (Q9NYF8)	Q9NYF8 [4]	BCLAF1	106 kDa	TRUE	0.002		GFP_treated low, GFP_untreated high, MCYN_treated low, MCYN_untreated low	Homo sapiens		negative regulation of transcription, DNA-templated, positive regulation of DNA-templated transcription, initiation, positive regulation of apoptotic process, positive regulation of intrinsic apoptotic signaling pathway, positive regulation of response to DNA damage stimulus, regulation of DNA-templated transcription in response to stress		apoptotic process, cellular response to leukemia inhibitory factor, regulation of DNA-templated transcription in response to stress													cellular response to leukemia inhibitory factor, regulation of DNA-templated transcription in response to stress				cytoplasm					nuclear speck, nucleoplasm, nucleus			nuclear speck, nucleoplasm		nuclear speck, nucleoplasm					DNA binding, RNA binding, protein binding
290	TRUE	Empty	Cluster of Trifunctional purine biosynthetic protein adenosine-3 OS=Homo sapiens OX=9606 GN=GART PE=1 SV=1 (P22102)	P22102 [2]	GART	108 kDa	TRUE	0.051		[]	Homo sapiens				'de novo' IMP biosynthetic process, adenine biosynthetic process, glycine metabolic process, purine nucleotide biosynthetic process, purine ribonucleoside monophosphate biosynthetic process, ribonucleoside monophosphate biosynthetic process, tetrahydrofolate biosynthetic process	brainstem development, cerebellum development, cerebral cortex development						'de novo' IMP biosynthetic process, adenine biosynthetic process, biosynthetic process, glycine metabolic process, purine ribonucleoside monophosphate biosynthetic process, ribonucleoside monophosphate biosynthetic process, tetrahydrofolate biosynthetic process		cerebellum development, cerebral cortex development				response to inorganic substance, response to organic substance				cytosol				extracellular exosome											ATP binding, metal ion binding, nucleotide binding	hydroxymethyl-, formyl- and related transferase activity, phosphoribosylamine-glycine ligase activity, phosphoribosylformylglycinamidine cyclo-ligase activity, phosphoribosylglycinamide formyltransferase activity
291	TRUE	Empty	40S ribosomal protein S2 OS=Homo sapiens OX=9606 GN=RPS2 PE=1 SV=2	P15880	RPS2	31 kDa		0.19		[]	Homo sapiens		nuclear-transcribed mRNA catabolic process, nonsense-mediated decay, positive regulation of ubiquitin-protein transferase activity		nuclear-transcribed mRNA catabolic process, nonsense-mediated decay, rRNA processing, translation, translational initiation		SRP-dependent cotranslational protein targeting to membrane			SRP-dependent cotranslational protein targeting to membrane		nuclear-transcribed mRNA catabolic process, nonsense-mediated decay, rRNA processing, translation, translational initiation										cytosol, cytosolic small ribosomal subunit, ribosome, small ribosomal subunit				extracellular exosome	cytosolic small ribosomal subunit, nucleoplasm, nucleus, ribosome, small ribosomal subunit	membrane		nucleoplasm, nucleus		cytosolic small ribosomal subunit, nucleoplasm		cytosolic small ribosomal subunit, ribosome, small ribosomal subunit			cadherin binding, enzyme binding, fibroblast growth factor binding, mRNA binding
292	TRUE	Empty	Alanine--tRNA ligase, cytoplasmic OS=Homo sapiens OX=9606 GN=AARS PE=1 SV=2	P49588	AARS	107 kDa		0.15		[]	Homo sapiens		negative regulation of neuron apoptotic process		alanyl-tRNA aminoacylation, tRNA aminoacylation, tRNA modification, translation	cerebellar Purkinje cell layer development						alanyl-tRNA aminoacylation, tRNA aminoacylation, tRNA modification, translation		cerebellar Purkinje cell layer development, neuromuscular process, neuromuscular process controlling balance								cytosol				extracellular exosome		membrane									ATP binding, RNA binding, amino acid binding, metal ion binding, nucleotide binding, tRNA binding, zinc ion binding	Ser-tRNA(Ala) hydrolase activity, alanine-tRNA ligase activity, aminoacyl-tRNA editing activity, ligase activity
293	TRUE	Empty	Cluster of Guanine nucleotide-binding protein G(I)/G(S)/G(T) subunit beta-1 OS=Homo sapiens OX=9606 GN=GNB1 PE=1 SV=3 (P62873)	P62873 [7]	GNB1	37 kDa	TRUE	0.074		[]	Homo sapiens		G-protein coupled acetylcholine receptor signaling pathway, Ras protein signal transduction, Wnt signaling pathway, calcium modulating pathway, adenylate cyclase-activating dopamine receptor signaling pathway, phospholipase C-activating G-protein coupled receptor signaling pathway, platelet activation, positive regulation of cytosolic calcium ion concentration, rhodopsin mediated signaling pathway		G-protein coupled acetylcholine receptor signaling pathway, Ras protein signal transduction, Wnt signaling pathway, calcium modulating pathway, adenylate cyclase-activating dopamine receptor signaling pathway, cardiac muscle cell apoptotic process, cellular response to catecholamine stimulus, cellular response to hypoxia, cellular response to prostaglandin E stimulus, phospholipase C-activating G…	retina development in camera-type eye, substantia nigra development								platelet activation, retina development in camera-type eye, sensory perception of taste, substantia nigra development				G-protein coupled acetylcholine receptor signaling pathway, Ras protein signal transduction, Wnt signaling pathway, calcium modulating pathway, adenylate cyclase-activating dopamine receptor signaling pathway, cellular response to catecholamine stimulus, cellular response to hypoxia, cellular response to prostaglandin E stimulus, phospholipase C-activating G-protein coupled receptor signaling pat…				cytosol, lysosomal membrane, perinuclear region of cytoplasm				extracellular exosome, extracellular space, extracellular vesicle	lysosomal membrane	heterotrimeric G-protein complex, lysosomal membrane, photoreceptor disc membrane, photoreceptor outer segment membrane, plasma membrane			lysosomal membrane, photoreceptor disc membrane, photoreceptor outer segment membrane	lysosomal membrane, photoreceptor disc membrane, photoreceptor outer segment, photoreceptor outer segment membrane	heterotrimeric G-protein complex, photoreceptor disc membrane, photoreceptor outer segment membrane				GTPase binding, macromolecular complex binding, protein binding, spectrin binding	GTPase activity, alkylglycerophosphoethanolamine phosphodiesterase activity
294	TRUE	Empty	Coatomer subunit alpha OS=Homo sapiens OX=9606 GN=COPA PE=1 SV=2	P53621	COPA	138 kDa		0.19		[]	Homo sapiens		pancreatic juice secretion, regulation of receptor activity				ER to Golgi vesicle-mediated transport, intra-Golgi vesicle-mediated transport, intracellular protein transport, pancreatic juice secretion, protein transport, retrograde vesicle-mediated transport, Golgi to ER			ER to Golgi vesicle-mediated transport, intra-Golgi vesicle-mediated transport, intracellular protein transport, pancreatic juice secretion, protein transport, retrograde vesicle-mediated transport, Golgi to ER				pancreatic juice secretion							COPI vesicle coat, COPI-coated vesicle membrane, Golgi apparatus, Golgi membrane	COPI vesicle coat, COPI-coated vesicle membrane, Golgi apparatus, Golgi membrane, cytoplasmic vesicle, cytosol, endoplasmic reticulum membrane, transport vesicle		endoplasmic reticulum membrane		extracellular exosome, extracellular space	COPI vesicle coat, COPI-coated vesicle membrane, Golgi apparatus, Golgi membrane, cytoplasmic vesicle, endoplasmic reticulum membrane, transport vesicle	COPI vesicle coat, COPI-coated vesicle membrane, Golgi membrane, endoplasmic reticulum membrane			COPI vesicle coat, COPI-coated vesicle membrane, Golgi membrane	COPI vesicle coat, COPI-coated vesicle membrane, Golgi membrane, endoplasmic reticulum membrane					hormone activity
295	TRUE	Empty	MICOS complex subunit OS=Homo sapiens OX=9606 GN=CHCHD3 PE=1 SV=2	C9JRZ6 (+1)	CHCHD3	27 kDa		0.28		[]	Neovison vison																					MICOS complex, mitochondrial inner membrane, mitochondrion					MICOS complex, mitochondrial inner membrane, mitochondrion	MICOS complex, mitochondrial inner membrane	MICOS complex, mitochondrial inner membrane, mitochondrion		MICOS complex, mitochondrial inner membrane	MICOS complex, mitochondrial inner membrane
296	TRUE	Empty	Valine--tRNA ligase OS=Homo sapiens OX=9606 GN=VARS PE=1 SV=4	P26640	VARS	140 kDa		0.052		[]	Homo sapiens				tRNA aminoacylation for protein translation, translation, valyl-tRNA aminoacylation							tRNA aminoacylation for protein translation, translation, valyl-tRNA aminoacylation										cytosol															ATP binding, nucleotide binding, protein binding	aminoacyl-tRNA editing activity, ligase activity, valine-tRNA ligase activity
297	TRUE	Empty	Cluster of Isoform 2 of Histone-binding protein RBBP4 OS=Homo sapiens OX=9606 GN=RBBP4 (Q09028-2)	Q09028-2 [8]	RBBP4	48 kDa	TRUE	0.34		[]	unknown																					cytosol					nucleoplasm, nucleus			nucleoplasm, nucleus		nucleoplasm
298	TRUE	Empty	High mobility group protein B2 OS=Homo sapiens OX=9606 GN=HMGB2 PE=1 SV=2	P26583	HMGB2	24 kDa	TRUE	0.00051		GFP_treated high, GFP_untreated low, MCYN_treated low, MCYN_untreated low	Homo sapiens		negative regulation of extrinsic apoptotic signaling pathway via death domain receptors, negative regulation of gene expression, negative regulation of transcription, DNA-templated, positive regulation of DNA binding, positive regulation of endothelial cell proliferation, positive regulation of erythrocyte differentiation, positive regulation of gene expression, positive regulation of innate immu…		DNA geometric change, DNA ligation involved in DNA repair, DNA recombination, DNA topological change, V(D)J recombination, apoptotic DNA fragmentation, cell chemotaxis, cellular response to lipopolysaccharide, chromatin remodeling, nucleosome assembly, regulation of neurogenesis, spermatid nucleus differentiation	V(D)J recombination, male gonad development, regulation of neurogenesis, spermatid nucleus differentiation			V(D)J recombination, inflammatory response to antigenic stimulus, innate immune response	cell chemotaxis	cell chemotaxis, chemotaxis, positive chemotaxis	DNA ligation involved in DNA repair, DNA recombination, DNA topological change, V(D)J recombination, apoptotic DNA fragmentation	cellular response to lipopolysaccharide, defense response to Gram-negative bacterium, defense response to Gram-positive bacterium, response to lipopolysaccharide, spermatid nucleus differentiation, spermatogenesis	V(D)J recombination, male gonad development, regulation of neurogenesis, spermatid nucleus differentiation, spermatogenesis		male gonad development, spermatid nucleus differentiation, spermatogenesis	male gonad development, spermatid nucleus differentiation, spermatogenesis	DNA ligation involved in DNA repair, cell chemotaxis, cellular response to lipopolysaccharide, chemotaxis, defense response to Gram-negative bacterium, defense response to Gram-positive bacterium, inflammatory response to antigenic stimulus, innate immune response, positive chemotaxis, response to drug, response to steroid hormone				cytoplasm, perinuclear region of cytoplasm				extracellular region, extracellular space	chromosome, condensed chromosome, nuclear chromatin, nucleolus, nucleoplasm, nucleus			nuclear chromatin, nucleolus, nucleoplasm		nuclear chromatin, nucleolus, nucleoplasm					RAGE receptor binding, RNA binding, damaged DNA binding, double-stranded DNA binding, drug binding, enhancer sequence-specific DNA binding, four-way junction DNA binding, non-sequence-specific DNA binding, bending, protein domain specific binding, single-stranded DNA binding, supercoiled DNA binding, transcription factor binding
299	TRUE	Empty	Ran GTPase-activating protein 1 OS=Homo sapiens OX=9606 GN=RANGAP1 PE=1 SV=1	P46060	RANGAP1	64 kDa		0.0065		GFP_treated high, GFP_untreated low, MCYN_treated high, MCYN_untreated high	Homo sapiens		activation of GTPase activity, negative regulation of protein export from nucleus, signal transduction		cellular response to peptide hormone stimulus, cellular response to vasopressin, signal transduction													cellular response to peptide hormone stimulus, cellular response to vasopressin, response to axon injury, signal transduction				axon cytoplasm, cytoplasmic periphery of the nuclear pore complex, cytosol, perinuclear region of cytoplasm	mitotic spindle				chromosome, chromosome, centromeric region, condensed chromosome kinetochore, cytoskeleton, intracellular membrane-bounded organelle, kinetochore, mitotic spindle, nuclear envelope, nuclear membrane, nuclear pore, nuclear pore cytoplasmic filaments, nucleoplasm, nucleus, spindle	nuclear membrane		nuclear envelope, nuclear membrane, nuclear pore, nuclear pore cytoplasmic filaments, nucleoplasm, nucleus	nuclear membrane	chromosome, centromeric region, condensed chromosome kinetochore, kinetochore, mitotic spindle, nuclear envelope, nuclear membrane, nuclear pore, nuclear pore cytoplasmic filaments, nucleoplasm					RNA binding, Ran GTPase binding, cadherin binding, ubiquitin protein ligase binding
300	TRUE	Empty	Cluster of Sodium/potassium-transporting ATPase subunit alpha-1 OS=Homo sapiens OX=9606 GN=ATP1A1 PE=1 SV=1 (P05023)	P05023 [12]	ATP1A1	113 kDa	TRUE	0.035		GFP_treated high, GFP_untreated low, MCYN_treated high, MCYN_untreated high	Homo sapiens		cardiac muscle cell action potential involved in contraction, cell communication by electrical coupling involved in cardiac conduction, cellular potassium ion homeostasis, cellular sodium ion homeostasis, membrane hyperpolarization, membrane repolarization, membrane repolarization during cardiac muscle cell action potential, negative regulation of glucocorticoid biosynthetic process, negative reg…		cardiac muscle cell action potential involved in contraction, cell communication by electrical coupling involved in cardiac conduction, cellular potassium ion homeostasis, cellular response to mechanical stimulus, cellular response to steroid hormone stimulus, cellular sodium ion homeostasis, dephosphorylation, flagellated sperm motility, potassium ion import, potassium ion import across plasma m…		ATP hydrolysis coupled proton transport, ATP hydrolysis coupled transmembrane transport, establishment or maintenance of transmembrane electrochemical gradient, membrane repolarization during cardiac muscle cell action potential, potassium ion import, potassium ion import across plasma membrane, potassium ion transport, sodium ion export from cell			ATP hydrolysis coupled proton transport, ATP hydrolysis coupled transmembrane transport, establishment or maintenance of transmembrane electrochemical gradient, flagellated sperm motility, membrane repolarization, membrane repolarization during cardiac muscle cell action potential, potassium ion import, potassium ion import across plasma membrane, sodium ion export from cell, sodium ion transport	flagellated sperm motility	dephosphorylation	fertilization, spermatogenesis	cardiac muscle cell action potential involved in contraction, cell communication by electrical coupling involved in cardiac conduction, regulation of blood pressure, relaxation of cardiac muscle, spermatogenesis		fertilization, spermatogenesis	fertilization, spermatogenesis	cellular response to mechanical stimulus, cellular response to steroid hormone stimulus, response to drug, response to glycoside			Golgi apparatus	Golgi apparatus, endoplasmic reticulum, endosome, melanosome		endoplasmic reticulum	endosome	extracellular exosome, extracellular space, extracellular vesicle	Golgi apparatus, endoplasmic reticulum, endosome, melanosome	T-tubule, apical plasma membrane, basolateral plasma membrane, caveola, hydrogen:potassium-exchanging ATPase complex, integral component of plasma membrane, membrane raft, plasma membrane, sarcolemma, sodium:potassium-exchanging ATPase complex					T-tubule, apical plasma membrane, basolateral plasma membrane, caveola, hydrogen:potassium-exchanging ATPase complex, integral component of plasma membrane, sarcolemma, sodium:potassium-exchanging ATPase complex				ADP binding, ATP binding, ankyrin binding, chaperone binding, magnesium ion binding, metal ion binding, nucleotide binding, phosphatidylinositol 3-kinase binding, potassium ion binding, protein domain specific binding, protein kinase binding, sodium ion binding, steroid hormone binding	cation-transporting ATPase activity, hydrogen:potassium-exchanging ATPase activity, phosphatase activity, sodium:potassium-exchanging ATPase activity
301	TRUE	Empty	Cluster of Catenin alpha-1 OS=Homo sapiens OX=9606 GN=CTNNA1 PE=1 SV=1 (P35221)	P35221 [7]	CTNNA1	100 kDa	TRUE	0.62		[]	Homo sapiens	cell-cell adhesion, epithelial cell-cell adhesion	negative regulation of apoptotic process, negative regulation of cell motility, negative regulation of extrinsic apoptotic signaling pathway in absence of ligand, negative regulation of integrin-mediated signaling pathway, negative regulation of neuroblast proliferation, positive regulation of extrinsic apoptotic signaling pathway in absence of ligand, positive regulation of muscle cell different…		actin filament organization, adherens junction organization, apical junction assembly, axon regeneration, axonogenesis, cellular response to indole-3-methanol, cytoskeleton organization, dendrite morphogenesis, establishment or maintenance of cell polarity, gap junction assembly, modification of postsynaptic actin cytoskeleton, negative regulation of neuroblast proliferation, protein heterooligom…	aging, axon regeneration, axonogenesis, brain morphogenesis, cell differentiation, dendrite morphogenesis, male gonad development, multicellular organism development, negative regulation of neuroblast proliferation, odontogenesis of dentin-containing tooth, ovarian follicle development, radial glia guided migration of Purkinje cell				cellular protein localization, radial glia guided migration of Purkinje cell	radial glia guided migration of Purkinje cell			axon regeneration, axonogenesis, brain morphogenesis, dendrite morphogenesis, male gonad development, negative regulation of neuroblast proliferation, odontogenesis of dentin-containing tooth, ovarian follicle development, prepulse inhibition, radial glia guided migration of Purkinje cell		male gonad development, ovarian follicle development	male gonad development, ovarian follicle development	axon regeneration, cellular response to indole-3-methanol, prepulse inhibition, response to estrogen, response to organic cyclic compound	ovarian follicle development		Golgi apparatus	Golgi apparatus, acrosomal vesicle, cytosol, presynaptic active zone cytoplasmic component	actin cytoskeleton				Golgi apparatus, acrosomal vesicle, actin cytoskeleton, cytoskeleton, nucleus	basolateral plasma membrane, catenin complex, extrinsic component of postsynaptic membrane, extrinsic component of presynaptic membrane, flotillin complex, plasma membrane		nucleus		postsynaptic density, intracellular component	basolateral plasma membrane, catenin complex, extrinsic component of postsynaptic membrane, extrinsic component of presynaptic membrane, flotillin complex				RNA binding, actin filament binding, beta-catenin binding, cadherin binding, gamma-catenin binding, identical protein binding, protein binding, protein heterodimerization activity, vinculin binding
302	TRUE	Empty	5'-3' exoribonuclease 2 OS=Homo sapiens OX=9606 GN=XRN2 PE=1 SV=1	Q9H0D6	XRN2	109 kDa		0.04		GFP_treated low, GFP_untreated high, MCYN_treated low, MCYN_untreated low	Homo sapiens				DNA catabolic process, exonucleolytic, DNA-templated transcription, termination, RNA catabolic process, RNA phosphodiester bond hydrolysis, exonucleolytic, RNA processing, mRNA processing, neuron differentiation, nucleobase-containing compound metabolic process, rRNA processing	hippocampus development, neuron differentiation, retina development in camera-type eye						DNA catabolic process, exonucleolytic, DNA-templated transcription, termination, RNA catabolic process, RNA metabolic process, RNA phosphodiester bond hydrolysis, exonucleolytic, RNA processing, mRNA processing, nucleobase-containing compound metabolic process, rRNA processing	spermatogenesis	hippocampus development, neuron differentiation, retina development in camera-type eye, spermatogenesis		spermatogenesis	spermatogenesis										nucleolus, nucleoplasm, nucleus	membrane		nucleolus, nucleoplasm		nucleolus, nucleoplasm					DNA binding, RNA binding, metal ion binding, protein binding, transcription termination site sequence-specific DNA binding	3'-5'-exoribonuclease activity, 5'-3' exoribonuclease activity, nuclease activity
303	TRUE	Empty	ATP-dependent RNA helicase DDX42 OS=Homo sapiens OX=9606 GN=DDX42 PE=1 SV=1	Q86XP3	DDX42	103 kDa		0.029		GFP_treated high, GFP_untreated high, MCYN_treated low, MCYN_untreated low	Homo sapiens		regulation of apoptotic process		mRNA splicing, via spliceosome					protein localization		mRNA splicing, via spliceosome										cytosol					Cajal body, nuclear speck, nucleoplasm, nucleus	membrane		Cajal body, nuclear speck, nucleoplasm		Cajal body, nuclear speck, nucleoplasm					ATP binding, RNA binding, nucleic acid binding, nucleotide binding, protein binding	helicase activity, hydrolase activity
304	TRUE	Empty	Cluster of Uncharacterized protein OS=Homo sapiens OX=9606 GN=LOC102724023 PE=1 SV=1 (A0A0B4J2D5)	A0A0B4J2D5 [3]	LOC102724023	28 kDa	TRUE	0.007		GFP_treated high, GFP_untreated low, MCYN_treated low, MCYN_untreated low	Homo sapiens																					mitochondrion					mitochondrion		mitochondrion
[truncated: 4,091 more rows]
[truncated: 26 more columns]
